# Supplementary material for: Transcriptome-Wide Analysis of microRNA–mRNA Correlations in Tissue Identifies microRNA Targeting Determinants
Source: Noncoding RNA. 2023 Feb 13;9(1):15. doi: 10.3390/ncrna9010015 (PMC9958706; doi:10.3390/ncrna9010015)
Supplement: Supplementary file 1 [file ncrna-09-00015-s001.zip]

Archive with 5 entries (5 files):
- Supplementary material Figures.pdf
- Table_S1_Studied_transcripts_microRNA_and_mRNAs.xlsx
- Table_S2_Counts_microRNA-mRNA_interactions_and_Zscore.xlsx
- Table_S3_FDR_seed_suppl_comparisons.xlsx
- Table_S4_individualMicroRNAstats.xlsx
