# Supplementary material for: Transcriptome-Wide Analysis of microRNA–mRNA Correlations in Tissue Identifies microRNA Targeting Determinants
Source: Noncoding RNA. 2023 Feb 13;9(1):15. doi: 10.3390/ncrna9010015 (PMC9958706; doi:10.3390/ncrna9010015)
Supplement: Supplementary file 1 [file ncrna-09-00015-s001.zip › Table_S1_Studied_transcripts_microRNA_and_mRNAs.xlsx]

## Sheet: ST1 microRNAs
miR Family	Seed (TargetScan)	Species ID	MiRBase ID	Mature miRNA sequence	Family Conservation (TargetScan)	MiRBase Accession	Gene	Average Expression PRAD
let-7-5p/98-5p	GAGGUAG	9606	hsa-let-7a-5p	UGAGGUAGUAGGUUGUAUAGUU	2	MIMAT0000062	hsa-let-7a-5p|MIMAT0000062	30223
let-7-5p/98-5p	GAGGUAG	9606	hsa-let-7b-5p	UGAGGUAGUAGGUUGUGUGGUU	2	MIMAT0000063	hsa-let-7b-5p|MIMAT0000063	8719.4
let-7-5p/98-5p	GAGGUAG	9606	hsa-let-7c-5p	UGAGGUAGUAGGUUGUAUGGUU	2	MIMAT0000064	hsa-let-7c-5p|MIMAT0000064	6838.4
let-7-5p/98-5p	GAGGUAG	9606	hsa-let-7d-5p	AGAGGUAGUAGGUUGCAUAGUU	2	MIMAT0000065	hsa-let-7d-5p|MIMAT0000065	141.9
let-7-5p/98-5p	GAGGUAG	9606	hsa-let-7e-5p	UGAGGUAGGAGGUUGUAUAGUU	2	MIMAT0000066	hsa-let-7e-5p|MIMAT0000066	806.9
let-7-5p/98-5p	GAGGUAG	9606	hsa-let-7f-5p	UGAGGUAGUAGAUUGUAUAGUU	2	MIMAT0000067	hsa-let-7f-5p|MIMAT0000067	8240
let-7-5p/98-5p	GAGGUAG	9606	hsa-let-7g-5p	UGAGGUAGUAGUUUGUACAGUU	2	MIMAT0000414	hsa-let-7g-5p|MIMAT0000414	446.6
let-7-5p/98-5p	GAGGUAG	9606	hsa-let-7i-5p	UGAGGUAGUAGUUUGUGCUGUU	2	MIMAT0000415	hsa-let-7i-5p|MIMAT0000415	191.1
let-7-5p/98-5p	GAGGUAG	9606	hsa-miR-98-5p	UGAGGUAGUAAGUUGUAUUGUU	2	MIMAT0000096	hsa-miR-98-5p|MIMAT0000096	31.1
miR-101-3p.1	ACAGUAC	9606	hsa-miR-101-3p.1	UACAGUACUGUGAUAACUGAA	2	MIMAT0000099	hsa-miR-101-3p|MIMAT0000099	15495.4
miR-103-3p/107	GCAGCAU	9606	hsa-miR-103a-3p	AGCAGCAUUGUACAGGGCUAUGA	2	MIMAT0000101	hsa-miR-103a-3p|MIMAT0000101	14435.9
miR-103-3p/107	GCAGCAU	9606	hsa-miR-107	AGCAGCAUUGUACAGGGCUAUCA	2	MIMAT0000104	hsa-miR-107|MIMAT0000104	32.5
miR-10-5p	ACCCUGU	9606	hsa-miR-10a-5p	UACCCUGUAGAUCCGAAUUUGUG	2	MIMAT0000253	hsa-miR-10a-5p|MIMAT0000253	4370.5
miR-10-5p	ACCCUGU	9606	hsa-miR-10b-5p	UACCCUGUAGAACCGAAUUUGUG	2	MIMAT0000254	hsa-miR-10b-5p|MIMAT0000254	36416.2
miR-125-5p	CCCUGAG	9606	hsa-miR-125a-5p	UCCCUGAGACCCUUUAACCUGUGA	2	MIMAT0000443	hsa-miR-125a-5p|MIMAT0000443	525.3
miR-125-5p	CCCUGAG	9606	hsa-miR-125b-5p	UCCCUGAGACCCUAACUUGUGA	2	MIMAT0000423	hsa-miR-125b-5p|MIMAT0000423	1396.6
miR-126-3p.1	CGUACCG	9606	hsa-miR-126-3p.1	UCGUACCGUGAGUAAUAAUGCG	2	MIMAT0000445	hsa-miR-126-3p|MIMAT0000445	1349.7
miR-128-3p	CACAGUG	9606	hsa-miR-128-3p	UCACAGUGAACCGGUCUCUUU	2	MIMAT0000424	hsa-miR-128-3p|MIMAT0000424	93.2
miR-129-5p	UUUUUGC	9606	hsa-miR-129-5p	CUUUUUGCGGUCUGGGCUUGC	2	MIMAT0000242	hsa-miR-129-5p|MIMAT0000242	3.3
miR-130-3p/301-3p/454-3p	AGUGCAA	9606	hsa-miR-130a-3p	CAGUGCAAUGUUAAAAGGGCAU	2	MIMAT0000425	hsa-miR-130a-3p|MIMAT0000425	65.4
miR-130-3p/301-3p/454-3p	AGUGCAA	9606	hsa-miR-130b-3p	CAGUGCAAUGAUGAAAGGGCAU	2	MIMAT0000691	hsa-miR-130b-3p|MIMAT0000691	6
miR-130-3p/301-3p/454-3p	AGUGCAA	9606	hsa-miR-301a-3p	CAGUGCAAUAGUAUUGUCAAAGC	2	MIMAT0000688	hsa-miR-301a-3p|MIMAT0000688	4.1
miR-130-3p/301-3p/454-3p	AGUGCAA	9606	hsa-miR-454-3p	UAGUGCAAUAUUGCUUAUAGGGU	2	MIMAT0003885	hsa-miR-454-3p|MIMAT0003885	5.2
miR-132-3p/212-3p	AACAGUC	9606	hsa-miR-132-3p	UAACAGUCUACAGCCAUGGUCG	2	MIMAT0000426	hsa-miR-132-3p|MIMAT0000426	103
miR-132-3p/212-3p	AACAGUC	9606	hsa-miR-212-3p	UAACAGUCUCCAGUCACGGCC	2	MIMAT0000269	hsa-miR-212-3p|MIMAT0000269	4.7
miR-133a-3p.2/133b	UUGGUCC	9606	hsa-miR-133a-3p.2	UUUGGUCCCCUUCAACCAGCUG	2	MIMAT0000427	hsa-miR-133a-3p|MIMAT0000427	136.7
miR-133a-3p.2/133b	UUGGUCC	9606	hsa-miR-133b	UUUGGUCCCCUUCAACCAGCUA	2	MIMAT0000770	hsa-miR-133b|MIMAT0000770	23.6
miR-135-5p	AUGGCUU	9606	hsa-miR-135a-5p	UAUGGCUUUUUAUUCCUAUGUGA	2	MIMAT0000428	hsa-miR-135a-5p|MIMAT0000428	31.7
miR-135-5p	AUGGCUU	9606	hsa-miR-135b-5p	UAUGGCUUUUCAUUCCUAUGUGA	2	MIMAT0000758	hsa-miR-135b-5p|MIMAT0000758	1.3
miR-139-5p	CUACAGU	9606	hsa-miR-139-5p	UCUACAGUGCACGUGUCUCCAGU	2	MIMAT0000250	hsa-miR-139-5p|MIMAT0000250	53.1
miR-1-3p/206	GGAAUGU	9606	hsa-miR-1-3p	UGGAAUGUAAAGAAGUAUGUAU	2	MIMAT0000416	hsa-miR-1-3p|MIMAT0000416	231.6
miR-140-3p.2	ACCACAG	9606	hsa-miR-140-3p.2	UACCACAGGGUAGAACCACGG	2	MIMAT0004597	hsa-miR-140-3p|MIMAT0004597	848.1
miR-140-5p	AGUGGUU	9606	hsa-miR-140-5p	CAGUGGUUUUACCCUAUGGUAG	2	MIMAT0000431	hsa-miR-140-5p|MIMAT0000431	30.2
miR-141-3p/200a-3p	AACACUG	9606	hsa-miR-141-3p	UAACACUGUCUGGUAAAGAUGG	2	MIMAT0000432	hsa-miR-141-3p|MIMAT0000432	979.2
miR-141-3p/200a-3p	AACACUG	9606	hsa-miR-200a-3p	UAACACUGUCUGGUAACGAUGU	2	MIMAT0000682	hsa-miR-200a-3p|MIMAT0000682	201.7
miR-142-3p.1	GUAGUGU	9606	hsa-miR-142-3p.1	UGUAGUGUUUCCUACUUUAUGGA	2	MIMAT0000434	hsa-miR-142-3p|MIMAT0000434	583.2
miR-142-5p	AUAAAGU	9606	hsa-miR-142-5p	CAUAAAGUAGAAAGCACUACU	2	MIMAT0000433	hsa-miR-142-5p|MIMAT0000433	22.7
miR-143-3p	GAGAUGA	9606	hsa-miR-143-3p	UGAGAUGAAGCACUGUAGCUC	2	MIMAT0000435	hsa-miR-143-3p|MIMAT0000435	363794
miR-144-3p	ACAGUAU	9606	hsa-miR-144-3p	UACAGUAUAGAUGAUGUACU	2	MIMAT0000436	hsa-miR-144-3p|MIMAT0000436	1.6
miR-145-5p	UCCAGUU	9606	hsa-miR-145-5p	GUCCAGUUUUCCCAGGAAUCCCU	2	MIMAT0000437	hsa-miR-145-5p|MIMAT0000437	5171
miR-146-5p	GAGAACU	9606	hsa-miR-146a-5p	UGAGAACUGAAUUCCAUGGGUU	2	MIMAT0000449	hsa-miR-146a-5p|MIMAT0000449	41.7
miR-146-5p	GAGAACU	9606	hsa-miR-146b-5p	UGAGAACUGAAUUCCAUAGGCU	2	MIMAT0002809	hsa-miR-146b-5p|MIMAT0002809	250.8
miR-148-3p/152-3p	CAGUGCA	9606	hsa-miR-148a-3p	UCAGUGCACUACAGAACUUUGU	2	MIMAT0000243	hsa-miR-148a-3p|MIMAT0000243	59966.6
miR-148-3p/152-3p	CAGUGCA	9606	hsa-miR-148b-3p	UCAGUGCAUCACAGAACUUUGU	2	MIMAT0000759	hsa-miR-148b-3p|MIMAT0000759	95.4
miR-148-3p/152-3p	CAGUGCA	9606	hsa-miR-152-3p	UCAGUGCAUGACAGAACUUGG	2	MIMAT0000438	hsa-miR-152-3p|MIMAT0000438	238
miR-150-5p	CUCCCAA	9606	hsa-miR-150-5p	UCUCCCAACCCUUGUACCAGUG	2	MIMAT0000451	hsa-miR-150-5p|MIMAT0000451	287.2
miR-153-3p	UGCAUAG	9606	hsa-miR-153-3p	UUGCAUAGUCACAAAAGUGAUC	2	MIMAT0000439	hsa-miR-153-3p|MIMAT0000439	5.7
miR-155-5p	UAAUGCU	9606	hsa-miR-155-5p	UUAAUGCUAAUCGUGAUAGGGGU	2	MIMAT0000646	hsa-miR-155-5p|MIMAT0000646	99.9
miR-15-5p/16-5p/195-5p/424-5p/497-5p	AGCAGCA	9606	hsa-miR-15a-5p	UAGCAGCACAUAAUGGUUUGUG	2	MIMAT0000068	hsa-miR-15a-5p|MIMAT0000068	109.6
miR-15-5p/16-5p/195-5p/424-5p/497-5p	AGCAGCA	9606	hsa-miR-15b-5p	UAGCAGCACAUCAUGGUUUACA	2	MIMAT0000417	hsa-miR-15b-5p|MIMAT0000417	98
miR-15-5p/16-5p/195-5p/424-5p/497-5p	AGCAGCA	9606	hsa-miR-16-5p	UAGCAGCACGUAAAUAUUGGCG	2	MIMAT0000069	hsa-miR-16-5p|MIMAT0000069	236
miR-15-5p/16-5p/195-5p/424-5p/497-5p	AGCAGCA	9606	hsa-miR-195-5p	UAGCAGCACAGAAAUAUUGGC	2	MIMAT0000461	hsa-miR-195-5p|MIMAT0000461	68.3
miR-15-5p/16-5p/195-5p/424-5p/497-5p	AGCAGCA	9606	hsa-miR-424-5p	CAGCAGCAAUUCAUGUUUUGAA	2	MIMAT0001341	hsa-miR-424-5p|MIMAT0001341	27.8
miR-15-5p/16-5p/195-5p/424-5p/497-5p	AGCAGCA	9606	hsa-miR-497-5p	CAGCAGCACACUGUGGUUUGU	2	MIMAT0002820	hsa-miR-497-5p|MIMAT0002820	30.7
miR-17-5p/20-5p/93-5p/106-5p/519-3p	AAAGUGC	9606	hsa-miR-106a-5p	AAAAGUGCUUACAGUGCAGGUAG	2	MIMAT0000103	hsa-miR-106a-5p|MIMAT0000103	100.2
miR-17-5p/20-5p/93-5p/106-5p/519-3p	AAAGUGC	9606	hsa-miR-106b-5p	UAAAGUGCUGACAGUGCAGAU	2	MIMAT0000680	hsa-miR-106b-5p|MIMAT0000680	183.9
miR-17-5p/20-5p/93-5p/106-5p/519-3p	AAAGUGC	9606	hsa-miR-17-5p	CAAAGUGCUUACAGUGCAGGUAG	2	MIMAT0000070	hsa-miR-17-5p|MIMAT0000070	291.6
miR-17-5p/20-5p/93-5p/106-5p/519-3p	AAAGUGC	9606	hsa-miR-20a-5p	UAAAGUGCUUAUAGUGCAGGUAG	2	MIMAT0000075	hsa-miR-20a-5p|MIMAT0000075	253.9
miR-17-5p/20-5p/93-5p/106-5p/519-3p	AAAGUGC	9606	hsa-miR-20b-5p	CAAAGUGCUCAUAGUGCAGGUAG	2	MIMAT0001413	hsa-miR-20b-5p|MIMAT0001413	212.6
miR-17-5p/20-5p/93-5p/106-5p/519-3p	AAAGUGC	9606	hsa-miR-93-5p	CAAAGUGCUGUUCGUGCAGGUAG	2	MIMAT0000093	hsa-miR-93-5p|MIMAT0000093	3474.1
miR-181-5p	ACAUUCA	9606	hsa-miR-181a-5p	AACAUUCAACGCUGUCGGUGAGU	2	MIMAT0000256	hsa-miR-181a-5p|MIMAT0000256	349.2
miR-181-5p	ACAUUCA	9606	hsa-miR-181b-5p	AACAUUCAUUGCUGUCGGUGGGU	2	MIMAT0000257	hsa-miR-181b-5p|MIMAT0000257	67.8
miR-181-5p	ACAUUCA	9606	hsa-miR-181c-5p	AACAUUCAACCUGUCGGUGAGU	2	MIMAT0000258	hsa-miR-181c-5p|MIMAT0000258	49.5
miR-181-5p	ACAUUCA	9606	hsa-miR-181d-5p	AACAUUCAUUGUUGUCGGUGGGU	2	MIMAT0002821	hsa-miR-181d-5p|MIMAT0002821	13.9
miR-182-5p	UUGGCAA	9606	hsa-miR-182-5p	UUUGGCAAUGGUAGAACUCACACU	2	MIMAT0000259	hsa-miR-182-5p|MIMAT0000259	18397.2
miR-183-5p.1	AUGGCAC	9606	hsa-miR-183-5p.1	UAUGGCACUGGUAGAAUUCACU	2	MIMAT0000261	hsa-miR-183-5p|MIMAT0000261	5408.1
miR-184	GGACGGA	9606	hsa-miR-184	UGGACGGAGAACUGAUAAGGGU	2	MIMAT0000454	hsa-miR-184|MIMAT0000454	3.5
miR-18-5p	AAGGUGC	9606	hsa-miR-18a-5p	UAAGGUGCAUCUAGUGCAGAUAG	2	MIMAT0000072	hsa-miR-18a-5p|MIMAT0000072	4.7
miR-18-5p	AAGGUGC	9606	hsa-miR-18b-5p	UAAGGUGCAUCUAGUGCAGUUAG	2	MIMAT0001412	hsa-miR-18b-5p|MIMAT0001412	1.2
miR-187-3p	CGUGUCU	9606	hsa-miR-187-3p	UCGUGUCUUGUGUUGCAGCCGG	2	MIMAT0000262	hsa-miR-187-3p|MIMAT0000262	11.1
miR-190-5p	GAUAUGU	9606	hsa-miR-190a-5p	UGAUAUGUUUGAUAUAUUAGGU	2	MIMAT0000458	hsa-miR-190a-5p|MIMAT0000458	3.6
miR-191-5p	AACGGAA	9606	hsa-miR-191-5p	CAACGGAAUCCCAAAAGCAGCUG	2	MIMAT0000440	hsa-miR-191-5p|MIMAT0000440	380.2
miR-192-5p/215-5p	UGACCUA	9606	hsa-miR-192-5p	CUGACCUAUGAAUUGACAGCC	2	MIMAT0000222	hsa-miR-192-5p|MIMAT0000222	225
miR-192-5p/215-5p	UGACCUA	9606	hsa-miR-215-5p	AUGACCUAUGAAUUGACAGAC	2	MIMAT0000272	hsa-miR-215-5p|MIMAT0000272	1.1
miR-193-3p	ACUGGCC	9606	hsa-miR-193a-3p	AACUGGCCUACAAAGUCCCAGU	2	MIMAT0000459	hsa-miR-193a-3p|MIMAT0000459	7.7
miR-193-3p	ACUGGCC	9606	hsa-miR-193b-3p	AACUGGCCCUCAAAGUCCCGCU	2	MIMAT0002819	hsa-miR-193b-3p|MIMAT0002819	33.6
miR-193a-5p	GGGUCUU	9606	hsa-miR-193a-5p	UGGGUCUUUGCGGGCGAGAUGA	2	MIMAT0004614	hsa-miR-193a-5p|MIMAT0004614	151.3
miR-19-3p	GUGCAAA	9606	hsa-miR-19a-3p	UGUGCAAAUCUAUGCAAAACUGA	2	MIMAT0000073	hsa-miR-19a-3p|MIMAT0000073	20.1
miR-19-3p	GUGCAAA	9606	hsa-miR-19b-3p	UGUGCAAAUCCAUGCAAAACUGA	2	MIMAT0000074	hsa-miR-19b-3p|MIMAT0000074	164.2
miR-194-5p	GUAACAG	9606	hsa-miR-194-5p	UGUAACAGCAACUCCAUGUGGA	2	MIMAT0000460	hsa-miR-194-5p|MIMAT0000460	128.4
miR-196-5p	AGGUAGU	9606	hsa-miR-196a-5p	UAGGUAGUUUCAUGUUGUUGGG	2	MIMAT0000226	hsa-miR-196a-5p|MIMAT0000226	4.4
miR-196-5p	AGGUAGU	9606	hsa-miR-196b-5p	UAGGUAGUUUCCUGUUGUUGGG	2	MIMAT0001080	hsa-miR-196b-5p|MIMAT0001080	656.1
miR-199-3p	CAGUAGU	9606	hsa-miR-199a-3p	ACAGUAGUCUGCACAUUGGUUA	2	MIMAT0000232	hsa-miR-199a-3p|MIMAT0000232	1454.9
miR-199-3p	CAGUAGU	9606	hsa-miR-199b-3p	ACAGUAGUCUGCACAUUGGUUA	2	MIMAT0004563	hsa-miR-199b-3p|MIMAT0004563	1449.8
miR-199-5p	CCAGUGU	9606	hsa-miR-199a-5p	CCCAGUGUUCAGACUACCUGUUC	2	MIMAT0000231	hsa-miR-199a-5p|MIMAT0000231	564.2
miR-199-5p	CCAGUGU	9606	hsa-miR-199b-5p	CCCAGUGUUUAGACUAUCUGUUC	2	MIMAT0000263	hsa-miR-199b-5p|MIMAT0000263	167.1
miR-200bc-3p/429	AAUACUG	9606	hsa-miR-200b-3p	UAAUACUGCCUGGUAAUGAUGA	2	MIMAT0000318	hsa-miR-200b-3p|MIMAT0000318	712
miR-200bc-3p/429	AAUACUG	9606	hsa-miR-200c-3p	UAAUACUGCCGGGUAAUGAUGGA	2	MIMAT0000617	hsa-miR-200c-3p|MIMAT0000617	11935.8
miR-200bc-3p/429	AAUACUG	9606	hsa-miR-429	UAAUACUGUCUGGUAAAACCGU	2	MIMAT0001536	hsa-miR-429|MIMAT0001536	97.7
miR-204-5p/211-5p	UCCCUUU	9606	hsa-miR-204-5p	UUCCCUUUGUCAUCCUAUGCCU	2	MIMAT0000265	hsa-miR-204-5p|MIMAT0000265	23.7
miR-205-5p	CCUUCAU	9606	hsa-miR-205-5p	UCCUUCAUUCCACCGGAGUCUG	2	MIMAT0000266	hsa-miR-205-5p|MIMAT0000266	863.2
miR-210-3p	UGUGCGU	9606	hsa-miR-210-3p	CUGUGCGUGUGACAGCGGCUGA	2	MIMAT0000267	hsa-miR-210-3p|MIMAT0000267	115.6
miR-214-5p	GCCUGUC	9606	hsa-miR-214-5p	UGCCUGUCUACACUUGCUGUGC	2	MIMAT0004564	hsa-miR-214-5p|MIMAT0004564	11.4
miR-21-5p/590-5p	AGCUUAU	9606	hsa-miR-21-5p	UAGCUUAUCAGACUGAUGUUGA	2	MIMAT0000076	hsa-miR-21-5p|MIMAT0000076	109403
miR-21-5p/590-5p	AGCUUAU	9606	hsa-miR-590-5p	GAGCUUAUUCAUAAAAGUGCAG	2	MIMAT0003258	hsa-miR-590-5p|MIMAT0003258	8.3
miR-217	ACUGCAU	9606	hsa-miR-217	UACUGCAUCAGGAACUGAUUGGA	2	MIMAT0000274	hsa-miR-217|MIMAT0000274	23.3
miR-218-5p	UGUGCUU	9606	hsa-miR-218-5p	UUGUGCUUGAUCUAACCAUGU	2	MIMAT0000275	hsa-miR-218-5p|MIMAT0000275	54.7
miR-219-5p	GAUUGUC	9606	hsa-miR-219a-5p	UGAUUGUCCAAACGCAAUUCU	2	MIMAT0000276	hsa-miR-219a-5p|MIMAT0000276	1
miR-221-3p/222-3p	GCUACAU	9606	hsa-miR-221-3p	AGCUACAUUGUCUGCUGGGUUUC	2	MIMAT0000278	hsa-miR-221-3p|MIMAT0000278	209.8
miR-221-3p/222-3p	GCUACAU	9606	hsa-miR-222-3p	AGCUACAUCUGGCUACUGGGU	2	MIMAT0000279	hsa-miR-222-3p|MIMAT0000279	49.1
miR-223-3p	GUCAGUU	9606	hsa-miR-223-3p	UGUCAGUUUGUCAAAUACCCCA	2	MIMAT0000280	hsa-miR-223-3p|MIMAT0000280	69.7
miR-22-3p	AGCUGCC	9606	hsa-miR-22-3p	AAGCUGCCAGUUGAAGAACUGU	2	MIMAT0000077	hsa-miR-22-3p|MIMAT0000077	50792.7
miR-23-3p	UCACAUU	9606	hsa-miR-23a-3p	AUCACAUUGCCAGGGAUUUCC	2	MIMAT0000078	hsa-miR-23a-3p|MIMAT0000078	1350.2
miR-23-3p	UCACAUU	9606	hsa-miR-23b-3p	AUCACAUUGCCAGGGAUUACC	2	MIMAT0000418	hsa-miR-23b-3p|MIMAT0000418	1499.7
miR-23-3p	UCACAUU	9606	hsa-miR-23c	AUCACAUUGCCAGUGAUUACCC	2	MIMAT0018000	hsa-miR-23c|MIMAT0018000	2
miR-24-3p	GGCUCAG	9606	hsa-miR-24-3p	UGGCUCAGUUCAGCAGGAACAG	2	MIMAT0000080	hsa-miR-24-3p|MIMAT0000080	1152
miR-25-3p/32-5p/92-3p/363-3p/367-3p	AUUGCAC	9606	hsa-miR-25-3p	CAUUGCACUUGUCUCGGUCUGA	2	MIMAT0000081	hsa-miR-25-3p|MIMAT0000081	6149.6
miR-25-3p/32-5p/92-3p/363-3p/367-3p	AUUGCAC	9606	hsa-miR-32-5p	UAUUGCACAUUACUAAGUUGCA	2	MIMAT0000090	hsa-miR-32-5p|MIMAT0000090	34.3
miR-25-3p/32-5p/92-3p/363-3p/367-3p	AUUGCAC	9606	hsa-miR-363-3p	AAUUGCACGGUAUCCAUCUGUA	2	MIMAT0000707	hsa-miR-363-3p|MIMAT0000707	116.7
miR-25-3p/32-5p/92-3p/363-3p/367-3p	AUUGCAC	9606	hsa-miR-92a-3p	UAUUGCACUUGUCCCGGCCUGU	2	MIMAT0000092	hsa-miR-92a-3p|MIMAT0000092	7366.5
miR-25-3p/32-5p/92-3p/363-3p/367-3p	AUUGCAC	9606	hsa-miR-92b-3p	UAUUGCACUCGUCCCGGCCUCC	2	MIMAT0003218	hsa-miR-92b-3p|MIMAT0003218	42.9
miR-26-5p	UCAAGUA	9606	hsa-miR-26a-5p	UUCAAGUAAUCCAGGAUAGGCU	2	MIMAT0000082	hsa-miR-26a-5p|MIMAT0000082	1876
miR-26-5p	UCAAGUA	9606	hsa-miR-26b-5p	UUCAAGUAAUUCAGGAUAGGU	2	MIMAT0000083	hsa-miR-26b-5p|MIMAT0000083	734.8
miR-27-3p	UCACAGU	9606	hsa-miR-27a-3p	UUCACAGUGGCUAAGUUCCGC	2	MIMAT0000084	hsa-miR-27a-3p|MIMAT0000084	537
miR-27-3p	UCACAGU	9606	hsa-miR-27b-3p	UUCACAGUGGCUAAGUUCUGC	2	MIMAT0000419	hsa-miR-27b-3p|MIMAT0000419	1619.1
miR-29-3p	AGCACCA	9606	hsa-miR-29a-3p	UAGCACCAUCUGAAAUCGGUUA	2	MIMAT0000086	hsa-miR-29a-3p|MIMAT0000086	6023.3
miR-29-3p	AGCACCA	9606	hsa-miR-29b-3p	UAGCACCAUUUGAAAUCAGUGUU	2	MIMAT0000100	hsa-miR-29b-3p|MIMAT0000100	453.1
miR-29-3p	AGCACCA	9606	hsa-miR-29c-3p	UAGCACCAUUUGAAAUCGGUUA	2	MIMAT0000681	hsa-miR-29c-3p|MIMAT0000681	3331.3
miR-30-5p	GUAAACA	9606	hsa-miR-30a-5p	UGUAAACAUCCUCGACUGGAAG	2	MIMAT0000087	hsa-miR-30a-5p|MIMAT0000087	25883.2
miR-30-5p	GUAAACA	9606	hsa-miR-30b-5p	UGUAAACAUCCUACACUCAGCU	2	MIMAT0000420	hsa-miR-30b-5p|MIMAT0000420	612.3
miR-30-5p	GUAAACA	9606	hsa-miR-30c-5p	UGUAAACAUCCUACACUCUCAGC	2	MIMAT0000244	hsa-miR-30c-5p|MIMAT0000244	560.2
miR-30-5p	GUAAACA	9606	hsa-miR-30d-5p	UGUAAACAUCCCCGACUGGAAG	2	MIMAT0000245	hsa-miR-30d-5p|MIMAT0000245	7572.4
miR-30-5p	GUAAACA	9606	hsa-miR-30e-5p	UGUAAACAUCCUUGACUGGAAG	2	MIMAT0000692	hsa-miR-30e-5p|MIMAT0000692	4541.7
miR-31-5p	GGCAAGA	9606	hsa-miR-31-5p	AGGCAAGAUGCUGGCAUAGCU	2	MIMAT0000089	hsa-miR-31-5p|MIMAT0000089	2.6
miR-33-5p	UGCAUUG	9606	hsa-miR-33a-5p	GUGCAUUGUAGUUGCAUUGCA	2	MIMAT0000091	hsa-miR-33a-5p|MIMAT0000091	11.8
miR-33-5p	UGCAUUG	9606	hsa-miR-33b-5p	GUGCAUUGCUGUUGCAUUGC	2	MIMAT0003301	hsa-miR-33b-5p|MIMAT0003301	1.7
miR-338-3p	CCAGCAU	9606	hsa-miR-338-3p	UCCAGCAUCAGUGAUUUUGUUG	2	MIMAT0000763	hsa-miR-338-3p|MIMAT0000763	366.1
miR-34-5p/449-5p	GGCAGUG	9606	hsa-miR-34a-5p	UGGCAGUGUCUUAGCUGGUUGU	2	MIMAT0000255	hsa-miR-34a-5p|MIMAT0000255	83.4
miR-34-5p/449-5p	GGCAGUG	9606	hsa-miR-34c-5p	AGGCAGUGUAGUUAGCUGAUUGC	2	MIMAT0000686	hsa-miR-34c-5p|MIMAT0000686	6.4
miR-365-3p	AAUGCCC	9606	hsa-miR-365a-3p	UAAUGCCCCUAAAAAUCCUUAU	2	MIMAT0000710	hsa-miR-365a-3p|MIMAT0000710	39.2
miR-375	UUGUUCG	9606	hsa-miR-375	UUUGUUCGUUCGGCUCGCGUGA	2	MIMAT0000728	hsa-miR-375|MIMAT0000728	98813.7
miR-383-5p.1	GAUCAGA	9606	hsa-miR-383-5p.1	AGAUCAGAAGGUGAUUGUGGCU	2	MIMAT0000738	hsa-miR-383-5p|MIMAT0000738	2.5
miR-425-5p	AUGACAC	9606	hsa-miR-425-5p	AAUGACACGAUCACUCCCGUUGA	2	MIMAT0003393	hsa-miR-425-5p|MIMAT0003393	103
miR-451	AACCGUU	9606	hsa-miR-451a	AAACCGUUACCAUUACUGAGUU	2	MIMAT0001631	hsa-miR-451a|MIMAT0001631	113.9
miR-455-3p.1	CAGUCCA	9606	hsa-miR-455-3p.1	GCAGUCCAUGGGCAUAUACAC	2	MIMAT0004784	hsa-miR-455-3p|MIMAT0004784	67.1
miR-455-5p	AUGUGCC	9606	hsa-miR-455-5p	UAUGUGCCUUUGGACUACAUCG	2	MIMAT0003150	hsa-miR-455-5p|MIMAT0003150	20
miR-7-5p	GGAAGAC	9606	hsa-miR-7-5p	UGGAAGACUAGUGAUUUUGUUGU	2	MIMAT0000252	hsa-miR-7-5p|MIMAT0000252	1.4
miR-9-5p	CUUUGGU	9606	hsa-miR-9-5p	UCUUUGGUUAUCUAGCUGUAUGA	2	MIMAT0000441	hsa-miR-9-5p|MIMAT0000441	1076.3
miR-96-5p/1271-5p	UUGGCAC	9606	hsa-miR-1271-5p	CUUGGCACCUAGCAAGCACUCA	2	MIMAT0005796	hsa-miR-1271-5p|MIMAT0005796	1.7
miR-96-5p/1271-5p	UUGGCAC	9606	hsa-miR-96-5p	UUUGGCACUAGCACAUUUUUGCU	2	MIMAT0000095	hsa-miR-96-5p|MIMAT0000095	27.5
miR-99-5p/100-5p	ACCCGUA	9606	hsa-miR-100-5p	AACCCGUAGAUCCGAACUUGUG	2	MIMAT0000098	hsa-miR-100-5p|MIMAT0000098	8301.6
miR-99-5p/100-5p	ACCCGUA	9606	hsa-miR-99a-5p	AACCCGUAGAUCCGAUCUUGUG	2	MIMAT0000097	hsa-miR-99a-5p|MIMAT0000097	2528.6
miR-99-5p/100-5p	ACCCGUA	9606	hsa-miR-99b-5p	CACCCGUAGAACCGACCUUGCG	2	MIMAT0000689	hsa-miR-99b-5p|MIMAT0000689	15180.3

## Sheet: ST1 supplementary
microRNA	Native	Random
hsa-let-7a-5p	TTGT	AACA
hsa-let-7b-5p	TTGT	AACA
hsa-let-7c-5p	TTGT	AACA
hsa-let-7d-5p	TTGC	ACGA
hsa-let-7e-5p	TTGT	AACA
hsa-let-7f-5p	TTGT	AACA
hsa-let-7g-5p	TTGT	AACA
hsa-let-7i-5p	TTGT	AACA
hsa-miR-1-3p	AAGT	GAAA
hsa-miR-100-5p	CGAA	TTCC
hsa-miR-101-3p	ATAA	TTTT
hsa-miR-103a-3p	CAGG	TCCG
hsa-miR-106a-5p	AGTG	TCCA
hsa-miR-106b-5p	AGTG	TCCA
hsa-miR-107	CAGG	TCCG
hsa-miR-10a-5p	CCGA	GCAG
hsa-miR-10b-5p	CCGA	GCAG
hsa-miR-125a-5p	TTTA	ATAT
hsa-miR-125b-5p	TAAC	ACTA
hsa-miR-126-3p	TAAT	ATTA
hsa-miR-1271-5p	CAAG	ACAC
hsa-miR-128-3p	GGTC	TGCG
hsa-miR-129-5p	TGGG	TCCC
hsa-miR-130a-3p	AAAA	TTTA
hsa-miR-130b-3p	GAAA	TCTT
hsa-miR-132-3p	GCCA	CGCT
hsa-miR-133a-3p	AACC	TGAC
hsa-miR-133b	CAAC	ACTG
hsa-miR-135a-5p	TTCC	ACTC
hsa-miR-135b-5p	TTCC	ACTC
hsa-miR-139-5p	GTGT	CGAA
hsa-miR-140-3p	AACC	TGAC
hsa-miR-140-5p	CCTA	GTAG
hsa-miR-141-3p	GTAA	TATC
hsa-miR-142-3p	TACT	ATTG
hsa-miR-142-5p	AGCA	TCGT
hsa-miR-143-3p	CTGT	GACT
hsa-miR-144-3p	GATG	TCGT
hsa-miR-145-5p	CAGG	TCCG
hsa-miR-146a-5p	TCCA	GTTC
hsa-miR-146b-5p	TCCA	GTTC
hsa-miR-148a-3p	AGAA	CTTA
hsa-miR-148b-3p	AGAA	CTTA
hsa-miR-150-5p	TGTA	AATG
hsa-miR-152-3p	AGAA	CTTA
hsa-miR-153-3p	AAAA	TTTA
hsa-miR-155-5p	GTGA	AGGT
hsa-miR-15a-5p	ATGG	TCAC
hsa-miR-15b-5p	ATGG	TCAC
hsa-miR-16-5p	AATA	TTAA
hsa-miR-17-5p	AGTG	TCCA
hsa-miR-181a-5p	TGTC	AGGT
hsa-miR-181b-5p	TGTC	AGGT
hsa-miR-181c-5p	GTCG	CCTC
hsa-miR-181d-5p	TGTC	AGGT
hsa-miR-182-5p	AGAA	CTTA
hsa-miR-183-5p	AGAA	CTTA
hsa-miR-184	TGAT	AACT
hsa-miR-187-3p	TTGC	ACGA
hsa-miR-18a-5p	AGTG	TCCA
hsa-miR-18b-5p	AGTG	TCCA
hsa-miR-190a-5p	TATA	AAAT
hsa-miR-191-5p	AAAA	TTTA
hsa-miR-192-5p	TTGA	AAGT
hsa-miR-193a-3p	AAGT	GAAA
hsa-miR-193a-5p	GGCG	CCGG
hsa-miR-193b-3p	AAGT	GAAA
hsa-miR-194-5p	TCCA	GTTC
hsa-miR-195-5p	AATA	TTAA
hsa-miR-196a-5p	TGTT	ACTA
hsa-miR-196b-5p	TGTT	ACTA
hsa-miR-199a-3p	ACAT	AAGA
hsa-miR-199a-5p	ACTA	TCAT
hsa-miR-199b-3p	ACAT	AAGA
hsa-miR-199b-5p	ACTA	TCAT
hsa-miR-19a-3p	TGCA	CAGA
hsa-miR-19b-3p	TGCA	CAGA
hsa-miR-200a-3p	GTAA	TATC
hsa-miR-200b-3p	GTAA	TATC
hsa-miR-200c-3p	GTAA	TATC
hsa-miR-204-5p	TCCT	TTGG
hsa-miR-205-5p	CCGG	GGCG
hsa-miR-20a-5p	AGTG	TCCA
hsa-miR-20b-5p	AGTG	TCCA
hsa-miR-21-5p	CTGA	CGTT
hsa-miR-210-3p	CAGC	GGAC
hsa-miR-212-3p	GTCA	CAGT
hsa-miR-214-5p	CTTG	ACGT
hsa-miR-215-5p	TTGA	AAGT
hsa-miR-217	AACT	TGAA
hsa-miR-218-5p	TAAC	ACTA
hsa-miR-219a-5p	CGCA	GGGT
hsa-miR-22-3p	GAAG	GTGA
hsa-miR-221-3p	TGCT	ACAG
hsa-miR-222-3p	CTAC	TGGT
hsa-miR-223-3p	AAAT	TTTA
hsa-miR-23a-3p	GGGA	ACCC
hsa-miR-23b-3p	GGGA	ACCC
hsa-miR-23c	GTGA	AGGT
hsa-miR-24-3p	GCAG	CACC
hsa-miR-25-3p	CTCG	TGGC
hsa-miR-26a-5p	AGGA	CCTT
hsa-miR-26b-5p	AGGA	CCTT
hsa-miR-27a-3p	AAGT	GAAA
hsa-miR-27b-3p	AAGT	GAAA
hsa-miR-29a-3p	AAAT	TTTA
hsa-miR-29b-3p	AAAT	TTTA
hsa-miR-29c-3p	AAAT	TTTA
hsa-miR-301a-3p	ATTG	TTCT
hsa-miR-30a-5p	CGAC	GTGC
hsa-miR-30b-5p	ACAC	TCTG
hsa-miR-30c-5p	ACAC	TCTG
hsa-miR-30d-5p	CGAC	GTGC
hsa-miR-30e-5p	TGAC	AAGC
hsa-miR-31-5p	GGCA	CCTG
hsa-miR-32-5p	CTAA	AAGA
hsa-miR-338-3p	GATT	TTCA
hsa-miR-33a-5p	TGCA	CAGA
hsa-miR-33b-5p	TGCA	CAGA
hsa-miR-34a-5p	AGCT	GTAC
hsa-miR-34c-5p	TAGC	GTGT
hsa-miR-363-3p	TCCA	GTTC
hsa-miR-365a-3p	AAAT	TTTA
hsa-miR-375	GCTC	GGAG
hsa-miR-383-5p	GATT	TTCA
hsa-miR-424-5p	ATGT	TCTA
hsa-miR-425-5p	ACTC	AGGT
hsa-miR-429	GTAA	TATC
hsa-miR-451a	TTAC	AAAG
hsa-miR-454-3p	GCTT	AGTC
hsa-miR-455-3p	CATA	GTAA
hsa-miR-455-5p	GACT	ACAC
hsa-miR-497-5p	GTGG	CACC
hsa-miR-590-5p	AAAA	TTTA
hsa-miR-7-5p	GATT	TTCA
hsa-miR-9-5p	TAGC	GTGT
hsa-miR-92a-3p	CCCG	GGCC
hsa-miR-92b-3p	CCCG	GGCC
hsa-miR-93-5p	CGTG	GGCA
hsa-miR-96-5p	ACAT	AAGA
hsa-miR-98-5p	TTGT	AACA
hsa-miR-99a-5p	CGAT	TACC
hsa-miR-99b-5p	CGAC	GTGC

## Sheet: ST1 mRNAs
Gene_name	Gene_ID
?	100133144
?	100134869
?	10357
?	10431
?	155060
?	390284
?	57714
?	645851
?	653553
?	729884
?	8225
?	90288
A1BG	1
A2BP1	54715
A2LD1	87769
A2ML1	144568
A2M	2
A4GALT	53947
AAAS	8086
AACS	65985
AADAT	51166
AAGAB	79719
AAK1	22848
AAMP	14
AARS2	57505
AARSD1	80755
AARS	16
AASDHPPT	60496
AASDH	132949
AASS	10157
AATF	26574
AATK	9625
ABAT	18
ABCA10	10349
ABCA11P	79963
ABCA12	26154
ABCA17P	650655
ABCA1	19
ABCA2	20
ABCA3	21
ABCA4	24
ABCA5	23461
ABCA6	23460
ABCA7	10347
ABCA8	10351
ABCA9	10350
ABCB10	23456
ABCB1	5243
ABCB4	5244
ABCB5	340273
ABCB6	10058
ABCB7	22
ABCB8	11194
ABCB9	23457
ABCC10	89845
ABCC11	85320
ABCC1	4363
ABCC2	1244
ABCC3	8714
ABCC4	10257
ABCC5	10057
ABCC6P1	653190
ABCC6P2	730013
ABCC6	368
ABCC8	6833
ABCC9	10060
ABCD1	215
ABCD2	225
ABCD3	5825
ABCD4	5826
ABCE1	6059
ABCF1	23
ABCF2	10061
ABCF3	55324
ABCG1	9619
ABCG2	9429
ABCG4	64137
ABCG5	64240
ABHD10	55347
ABHD11	83451
ABHD12	26090
ABHD13	84945
ABHD14A	25864
ABHD14B	84836
ABHD15	116236
ABHD1	84696
ABHD2	11057
ABHD3	171586
ABHD4	63874
ABHD5	51099
ABHD6	57406
ABHD8	79575
ABI1	10006
ABI2	10152
ABI3BP	25890
ABI3	51225
ABL1	25
ABL2	27
ABLIM1	3983
ABLIM2	84448
ABLIM3	22885
ABO	28
ABP1	26
ABRA	137735
ABR	29
ABT1	29777
ABTB1	80325
ABTB2	25841
ACAA1	30
ACAA2	10449
ACACA	31
ACACB	32
ACAD10	80724
ACAD11	84129
ACAD8	27034
ACAD9	28976
ACADL	33
ACADM	34
ACADSB	36
ACADS	35
ACADVL	37
ACAN	176
ACAP1	9744
ACAP2	23527
ACAP3	116983
ACAT1	38
ACAT2	39
ACBD3	64746
ACBD4	79777
ACBD5	91452
ACBD6	84320
ACBD7	414149
ACCN1	40
ACCN2	41
ACCN3	9311
ACCN4	55515
ACCS	84680
ACD	65057
ACE2	59272
ACER1	125981
ACER2	340485
ACER3	55331
ACE	1636
ACHE	43
ACIN1	22985
ACLY	47
ACN9	57001
ACO1	48
ACO2	50
ACOT11	26027
ACOT13	55856
ACOT1	641371
ACOT2	10965
ACOT4	122970
ACOT6	641372
ACOT7	11332
ACOT8	10005
ACOT9	23597
ACOX1	51
ACOX2	8309
ACOX3	8310
ACOXL	55289
ACP1	52
ACP2	53
ACP5	54
ACP6	51205
ACPL2	92370
ACPP	55
ACPT	93650
ACRBP	84519
ACRC	93953
ACRV1	56
ACR	49
ACSBG1	23205
ACSF2	80221
ACSF3	197322
ACSL1	2180
ACSL3	2181
ACSL4	2182
ACSL5	51703
ACSL6	23305
ACSM1	116285
ACSM3	6296
ACSM5	54988
ACSS1	84532
ACSS2	55902
ACSS3	79611
ACTA1	58
ACTA2	59
ACTB	60
ACTC1	70
ACTG1	71
ACTG2	72
ACTL6A	86
ACTN1	87
ACTN2	88
ACTN3	89
ACTN4	81
ACTR10	55860
ACTR1A	10121
ACTR1B	10120
ACTR2	10097
ACTR3B	57180
ACTR3C	653857
ACTR3	10096
ACTR5	79913
ACTR6	64431
ACTR8	93973
ACVR1B	91
ACVR1C	130399
ACVR1	90
ACVR2A	92
ACVR2B	93
ACVRL1	94
ACY1	95
ACY3	91703
ACYP1	97
ACYP2	98
ADAD2	161931
ADAL	161823
ADAM10	102
ADAM11	4185
ADAM12	8038
ADAM15	8751
ADAM17	6868
ADAM19	8728
ADAM20	8748
ADAM21P1	145241
ADAM21	8747
ADAM22	53616
ADAM23	8745
ADAM28	10863
ADAM32	203102
ADAM33	80332
ADAM6	8755
ADAM8	101
ADAM9	8754
ADAMDEC1	27299
ADAMTS10	81794
ADAMTS12	81792
ADAMTS13	11093
ADAMTS14	140766
ADAMTS15	170689
ADAMTS16	170690
ADAMTS17	170691
ADAMTS19	171019
ADAMTS1	9510
ADAMTS2	9509
ADAMTS3	9508
ADAMTS4	9507
ADAMTS5	11096
ADAMTS6	11174
ADAMTS7	11173
ADAMTS8	11095
ADAMTS9	56999
ADAMTSL1	92949
ADAMTSL2	9719
ADAMTSL3	57188
ADAMTSL4	54507
ADAMTSL5	339366
ADAP1	11033
ADAP2	55803
ADARB1	104
ADARB2	105
ADAR	103
ADAT1	23536
ADAT2	134637
ADAT3	113179
ADA	100
ADCK1	57143
ADCK2	90956
ADCK4	79934
ADCK5	203054
ADCY10	55811
ADCY1	107
ADCY2	108
ADCY3	109
ADCY4	196883
ADCY5	111
ADCY6	112
ADCY7	113
ADCY9	115
ADCYAP1	116
ADC	113451
ADD1	118
ADD2	119
ADD3	120
ADH1B	125
ADH1C	126
ADH5	128
ADH6	130
ADHFE1	137872
ADI1	55256
ADIPOR1	51094
ADIPOR2	79602
ADK	132
ADM2	79924
ADM	133
ADNP2	22850
ADNP	23394
ADORA1	134
ADORA2A	135
ADORA2B	136
ADORA3	140
ADO	84890
ADPGK	83440
ADPRHL1	113622
ADPRHL2	54936
ADPRH	141
ADRA1A	148
ADRA1B	147
ADRA1D	146
ADRA2A	150
ADRA2B	151
ADRA2C	152
ADRB1	153
ADRB2	154
ADRBK1	156
ADRBK2	157
ADRM1	11047
ADSL	158
ADSSL1	122622
ADSS	159
AEBP1	165
AEBP2	121536
AEN	64782
AES	166
AFAP1L1	134265
AFAP1L2	84632
AFAP1	60312
AFARP1	246182
AFF1	4299
AFF2	2334
AFF3	3899
AFF4	27125
AFG3L1	172
AFG3L2	10939
AFMID	125061
AFTPH	54812
AG2	387763
AGAP11	119385
AGAP1	116987
AGAP2	116986
AGAP3	116988
AGAP4	119016
AGAP5	729092
AGAP6	414189
AGAP7	653268
AGAP8	728404
AGA	175
AGBL2	79841
AGBL3	340351
AGBL4	84871
AGBL5	60509
AGER	177
AGFG1	3267
AGFG2	3268
AGGF1	55109
AGK	55750
AGL	178
AGMAT	79814
AGPAT1	10554
AGPAT2	10555
AGPAT3	56894
AGPAT4	56895
AGPAT5	55326
AGPAT6	137964
AGPAT9	84803
AGPHD1	123688
AGPS	8540
AGR2	10551
AGR3	155465
AGRN	375790
AGTPBP1	23287
AGTR1	185
AGTRAP	57085
AGT	183
AGXT2L2	85007
AHCTF1	25909
AHCYL1	10768
AHCYL2	23382
AHCY	191
AHDC1	27245
AHI1	54806
AHNAK2	113146
AHNAK	79026
AHRR	57491
AHR	196
AHSA1	10598
AHSA2	130872
AIDA	64853
AIF1L	83543
AIF1	199
AIFM1	9131
AIFM2	84883
AIFM3	150209
AIG1	51390
AIM1L	55057
AIM1	202
AIM2	9447
AIMP1	9255
AIMP2	7965
AIP	9049
AJAP1	55966
AK1	203
AK2	204
AK3L1	205
AK3	50808
AK5	26289
AK7	122481
AKAP10	11216
AKAP11	11215
AKAP12	9590
AKAP13	11214
AKAP1	8165
AKAP2	11217
AKAP3	10566
AKAP5	9495
AKAP6	9472
AKAP7	9465
AKAP8L	26993
AKAP8	10270
AKAP9	10142
AKD1	221264
AKIRIN1	79647
AKIRIN2	55122
AKNAD1	254268
AKNA	80709
AKR1A1	10327
AKR1B1	231
AKR1C1	1645
AKR1C2	1646
AKR1C3	8644
AKR1E2	83592
AKR7A2	8574
AKR7A3	22977
AKR7L	246181
AKT1S1	84335
AKT1	207
AKT2	208
AKT3	10000
AKTIP	64400
ALAD	210
ALAS1	211
ALB	213
ALCAM	214
ALDH16A1	126133
ALDH18A1	5832
ALDH1A1	216
ALDH1A2	8854
ALDH1A3	220
ALDH1B1	219
ALDH1L1	10840
ALDH1L2	160428
ALDH2	217
ALDH3A1	218
ALDH3A2	224
ALDH3B1	221
ALDH3B2	222
ALDH4A1	8659
ALDH5A1	7915
ALDH6A1	4329
ALDH7A1	501
ALDH8A1	64577
ALDH9A1	223
ALDOA	226
ALDOB	229
ALDOC	230
ALG10B	144245
ALG10	84920
ALG11	440138
ALG12	79087
ALG13	79868
ALG14	199857
ALG1L	200810
ALG1	56052
ALG2	85365
ALG3	10195
ALG5	29880
ALG6	29929
ALG8	79053
ALG9	79796
ALKBH1	8846
ALKBH2	121642
ALKBH3	221120
ALKBH4	54784
ALKBH5	54890
ALKBH6	84964
ALKBH7	84266
ALKBH8	91801
ALK	238
ALMS1P	200420
ALMS1	7840
ALOX12B	242
ALOX12P2	245
ALOX12	239
ALOX15B	247
ALOX15	246
ALOX5AP	241
ALOX5	240
ALOXE3	59344
ALPK1	80216
ALPK2	115701
ALPK3	57538
ALPL	249
ALS2CL	259173
ALS2CR11	151254
ALS2CR12	130540
ALS2CR4	65062
ALS2CR8	79800
ALS2	57679
ALX3	257
AMAC1L2	83650
AMACR	23600
AMBP	259
AMBRA1	55626
AMD1	262
AMDHD1	144193
AMDHD2	51005
AMELY	266
AMFR	267
AMHR2	269
AMH	268
AMICA1	120425
AMIGO1	57463
AMIGO2	347902
AMIGO3	386724
AMMECR1L	83607
AMMECR1	9949
AMN1	196394
AMN	81693
AMOTL1	154810
AMOTL2	51421
AMOT	154796
AMPD2	271
AMPD3	272
AMPH	273
AMTN	401138
AMT	275
AMY1A	276
AMY2B	280
AMZ1	155185
AMZ2P1	201283
AMZ2	51321
ANAPC10	10393
ANAPC11	51529
ANAPC13	25847
ANAPC16	119504
ANAPC1	64682
ANAPC2	29882
ANAPC4	29945
ANAPC5	51433
ANAPC7	51434
ANGEL1	23357
ANGEL2	90806
ANGPT1	284
ANGPT2	285
ANGPT4	51378
ANGPTL1	9068
ANGPTL2	23452
ANGPTL3	27329
ANGPTL4	51129
ANGPTL6	83854
ANGPTL7	10218
ANG	283
ANK1	286
ANK2	287
ANK3	288
ANKAR	150709
ANKDD1A	348094
ANKFY1	51479
ANKHD1-EIF4EBP3	404734
ANKHD1	54882
ANKH	56172
ANKIB1	54467
ANKK1	255239
ANKLE1	126549
ANKLE2	23141
ANKMY1	51281
ANKMY2	57037
ANKRA2	57763
ANKRD10	55608
ANKRD11	29123
ANKRD12	23253
ANKRD13A	88455
ANKRD13B	124930
ANKRD13C	81573
ANKRD13D	338692
ANKRD16	54522
ANKRD17	26057
ANKRD19	138649
ANKRD1	27063
ANKRD20A3	441425
ANKRD20B	729171
ANKRD22	118932
ANKRD23	200539
ANKRD24	170961
ANKRD26	22852
ANKRD27	84079
ANKRD28	23243
ANKRD29	147463
ANKRD2	26287
ANKRD32	84250
ANKRD34A	284615
ANKRD34B	340120
ANKRD35	148741
ANKRD36BP1	84832
ANKRD36B	57730
ANKRD36	375248
ANKRD37	353322
ANKRD39	51239
ANKRD40	91369
ANKRD42	338699
ANKRD43	134548
ANKRD44	91526
ANKRD45	339416
ANKRD46	157567
ANKRD49	54851
ANKRD50	57182
ANKRD52	283373
ANKRD53	79998
ANKRD54	129138
ANKRD55	79722
ANKRD56	345079
ANKRD57	65124
ANKRD58	347454
ANKRD5	63926
ANKRD6	22881
ANKRD9	122416
ANKS1A	23294
ANKS1B	56899
ANKS3	124401
ANKS6	203286
ANKZF1	55139
ANLN	54443
ANO10	55129
ANO1	55107
ANO2	57101
ANO3	63982
ANO4	121601
ANO5	203859
ANO6	196527
ANO7	50636
ANO8	57719
ANO9	338440
ANP32A	8125
ANP32B	10541
ANP32C	23520
ANP32E	81611
ANPEP	290
ANTXR1	84168
ANTXR2	118429
ANUBL1	93550
ANXA11	311
ANXA13	312
ANXA1	301
ANXA2P1	303
ANXA2P2	304
ANXA2P3	305
ANXA2	302
ANXA3	306
ANXA4	307
ANXA5	308
ANXA6	309
ANXA7	310
ANXA8L2	244
ANXA8	653145
ANXA9	8416
AOAH	313
AOC2	314
AOC3	8639
AOX1	316
AP1AR	55435
AP1B1	162
AP1G1	164
AP1G2	8906
AP1M1	8907
AP1M2	10053
AP1S1	1174
AP1S2	8905
AP1S3	130340
AP2A1	160
AP2A2	161
AP2B1	163
AP2M1	1173
AP2S1	1175
AP3B1	8546
AP3B2	8120
AP3D1	8943
AP3M1	26985
AP3M2	10947
AP3S1	1176
AP3S2	10239
AP4B1	10717
AP4E1	23431
AP4M1	9179
AP4S1	11154
APAF1	317
APBA1	320
APBA2	321
APBA3	9546
APBB1IP	54518
APBB1	322
APBB2	323
APBB3	10307
APC2	10297
APCDD1L	164284
APCDD1	147495
APC	324
APEH	327
APEX1	328
APEX2	27301
APH1A	51107
APH1B	83464
API5	8539
APIP	51074
APITD1	378708
APLF	200558
APLNR	187
APLN	8862
APLP1	333
APLP2	334
APOA1BP	128240
APOA1	335
APOB48R	55911
APOBEC2	10930
APOBEC3A	200315
APOBEC3B	9582
APOBEC3C	27350
APOBEC3D	140564
APOBEC3F	200316
APOBEC3G	60489
APOBEC3H	164668
APOB	338
APOC1	341
APOC2	344
APOD	347
APOE	348
APOF	319
APOL1	8542
APOL2	23780
APOL3	80833
APOL4	80832
APOL6	80830
APOLD1	81575
APOM	55937
APOOL	139322
APOO	79135
APPBP2	10513
APPL1	26060
APPL2	55198
APP	351
APRT	353
APTX	54840
AQP11	282679
AQP1	358
AQP3	360
AQP4	361
AQP5	362
AQP6	363
AQP7P1	375719
AQP7	364
AQP9	366
AQPEP	206338
AQR	9716
ARAF	369
ARAP1	116985
ARAP2	116984
ARAP3	64411
ARCN1	372
ARC	23237
AREG	374
ARF1	375
ARF3	377
ARF4	378
ARF5	381
ARF6	382
ARFGAP1	55738
ARFGAP2	84364
ARFGAP3	26286
ARFGEF1	10565
ARFGEF2	10564
ARFIP1	27236
ARFIP2	23647
ARFRP1	10139
ARG2	384
ARGLU1	55082
ARHGAP10	79658
ARHGAP11A	9824
ARHGAP11B	89839
ARHGAP12	94134
ARHGAP15	55843
ARHGAP17	55114
ARHGAP18	93663
ARHGAP19	84986
ARHGAP1	392
ARHGAP20	57569
ARHGAP21	57584
ARHGAP22	58504
ARHGAP23	57636
ARHGAP24	83478
ARHGAP25	9938
ARHGAP26	23092
ARHGAP27	201176
ARHGAP28	79822
ARHGAP29	9411
ARHGAP30	257106
ARHGAP31	57514
ARHGAP32	9743
ARHGAP33	115703
ARHGAP36	158763
ARHGAP39	80728
ARHGAP42	143872
ARHGAP4	393
ARHGAP5	394
ARHGAP6	395
ARHGAP8	23779
ARHGAP9	64333
ARHGDIA	396
ARHGDIB	397
ARHGDIG	398
ARHGEF10L	55160
ARHGEF10	9639
ARHGEF11	9826
ARHGEF12	23365
ARHGEF15	22899
ARHGEF16	27237
ARHGEF17	9828
ARHGEF18	23370
ARHGEF19	128272
ARHGEF1	9138
ARHGEF2	9181
ARHGEF33	100271715
ARHGEF35	445328
ARHGEF37	389337
ARHGEF38	54848
ARHGEF3	50650
ARHGEF4	50649
ARHGEF5	7984
ARHGEF6	9459
ARHGEF7	8874
ARHGEF9	23229
ARID1A	8289
ARID1B	57492
ARID2	196528
ARID3A	1820
ARID3B	10620
ARID4A	5926
ARID4B	51742
ARID5A	10865
ARID5B	84159
ARIH1	25820
ARIH2	10425
ARL10	285598
ARL11	115761
ARL13B	200894
ARL15	54622
ARL16	339231
ARL17A	51326
ARL17B	641522
ARL1	400
ARL2BP	23568
ARL2	402
ARL3	403
ARL4A	10124
ARL4C	10123
ARL4D	379
ARL5A	26225
ARL5B	221079
ARL6IP1	23204
ARL6IP4	51329
ARL6IP5	10550
ARL6IP6	151188
ARL6	84100
ARL8A	127829
ARL8B	55207
ARL9	132946
ARMC10	83787
ARMC1	55156
ARMC2	84071
ARMC3	219681
ARMC4	55130
ARMC5	79798
ARMC6	93436
ARMC7	79637
ARMC8	25852
ARMC9	80210
ARMCX1	51309
ARMCX2	9823
ARMCX3	51566
ARMCX5	64860
ARMCX6	54470
ARNT2	9915
ARNTL2	56938
ARNTL	406
ARNT	405
ARPC1A	10552
ARPC1B	10095
ARPC2	10109
ARPC3	10094
ARPC4	10093
ARPC5L	81873
ARPC5	10092
ARPM1	84517
ARPP19	10776
ARPP21	10777
ARRB1	408
ARRB2	409
ARRDC1	92714
ARRDC2	27106
ARRDC3	57561
ARRDC4	91947
ARRDC5	645432
ARSA	410
ARSB	411
ARSD	414
ARSE	415
ARSG	22901
ARSI	340075
ARSJ	79642
ARSK	153642
ART3	419
ART4	420
ART5	116969
ARTN	9048
ARV1	64801
ARVCF	421
ARX	170302
AR	367
AS3MT	57412
ASAH1	427
ASAH2B	653308
ASAH2	56624
ASAM	79827
ASAP1	50807
ASAP2	8853
ASAP3	55616
ASB12	142689
ASB13	79754
ASB14	142686
ASB16	92591
ASB1	51665
ASB2	51676
ASB3	51130
ASB5	140458
ASB6	140459
ASB7	140460
ASB8	140461
ASB9	140462
ASCC1	51008
ASCC2	84164
ASCC3	10973
ASCL1	429
ASCL2	430
ASF1A	25842
ASF1B	55723
ASGR1	432
ASGR2	433
ASH1L	55870
ASH2L	9070
ASL	435
ASMTL	8623
ASNA1	439
ASNSD1	54529
ASNS	440
ASPA	443
ASPG	374569
ASPHD1	253982
ASPHD2	57168
ASPH	444
ASPM	259266
ASPN	54829
ASPRV1	151516
ASPSCR1	79058
ASRGL1	80150
ASS1	445
ASTE1	28990
ASTN1	460
ASTN2	23245
ASXL1	171023
ASXL2	55252
ASXL3	80816
ATAD1	84896
ATAD2B	54454
ATAD2	29028
ATAD3A	55210
ATAD3B	83858
ATAD3C	219293
ATAD5	79915
ATCAY	85300
ATE1	11101
ATF1	466
ATF2	1386
ATF3	467
ATF4	468
ATF5	22809
ATF6B	1388
ATF6	22926
ATF7IP2	80063
ATF7IP	55729
ATF7	11016
ATG10	83734
ATG12	9140
ATG16L1	55054
ATG16L2	89849
ATG2A	23130
ATG2B	55102
ATG3	64422
ATG4A	115201
ATG4B	23192
ATG4C	84938
ATG4D	84971
ATG5	9474
ATG7	10533
ATG9A	79065
ATG9B	285973
ATHL1	80162
ATIC	471
ATL1	51062
ATL2	64225
ATL3	25923
ATMIN	23300
ATM	472
ATN1	1822
ATOH7	220202
ATOH8	84913
ATOX1	475
ATP10A	57194
ATP10D	57205
ATP11A	23250
ATP11B	23200
ATP11C	286410
ATP12A	479
ATP13A1	57130
ATP13A2	23400
ATP13A3	79572
ATP13A4	84239
ATP1A1	476
ATP1A2	477
ATP1A3	478
ATP1B1	481
ATP1B2	482
ATP1B3	483
ATP2A1	487
ATP2A2	488
ATP2A3	489
ATP2B1	490
ATP2B2	491
ATP2B4	493
ATP2C1	27032
ATP2C2	9914
ATP5A1	498
ATP5B	506
ATP5C1	509
ATP5D	513
ATP5EP2	432369
ATP5E	514
ATP5F1	515
ATP5G1	516
ATP5G2	517
ATP5G3	518
ATP5H	10476
ATP5I	521
ATP5J2	9551
ATP5J	522
ATP5L	10632
ATP5O	539
ATP5SL	55101
ATP5S	27109
ATP6AP1L	92270
ATP6AP1	537
ATP6AP2	10159
ATP6V0A1	535
ATP6V0A2	23545
ATP6V0A4	50617
ATP6V0B	533
ATP6V0C	527
ATP6V0D1	9114
ATP6V0D2	245972
ATP6V0E1	8992
ATP6V0E2	155066
ATP6V1A	523
ATP6V1B1	525
ATP6V1B2	526
ATP6V1C1	528
ATP6V1C2	245973
ATP6V1D	51382
ATP6V1E1	529
ATP6V1E2	90423
ATP6V1F	9296
ATP6V1G1	9550
ATP6V1G2	534
ATP6V1H	51606
ATP7A	538
ATP7B	540
ATP8A1	10396
ATP8A2	51761
ATP8B1	5205
ATP8B2	57198
ATP8B3	148229
ATP8B4	79895
ATP8B5P	158381
ATP9A	10079
ATP9B	374868
ATPAF1	64756
ATPAF2	91647
ATPBD4	89978
ATPIF1	93974
ATRIP	84126
ATRNL1	26033
ATRN	8455
ATRX	546
ATR	545
ATXN10	25814
ATXN1L	342371
ATXN1	6310
ATXN2L	11273
ATXN2	6311
ATXN3	4287
ATXN7L1	222255
ATXN7L2	127002
ATXN7L3B	552889
ATXN7L3	56970
ATXN7	6314
AUH	549
AUP1	550
AURKAIP1	54998
AURKAPS1	6791
AURKA	6790
AURKB	9212
AURKC	6795
AUTS2	26053
AVEN	57099
AVIL	10677
AVL9	23080
AVPI1	60370
AVPR1A	552
AVPR2	554
AXIN1	8312
AXIN2	8313
AXL	558
AZGP1	563
AZI1	22994
AZI2	64343
AZIN1	51582
B2M	567
B3GALNT1	8706
B3GALNT2	148789
B3GALT1	8708
B3GALT2	8707
B3GALT4	8705
B3GALT5	10317
B3GALT6	126792
B3GALTL	145173
B3GAT1	27087
B3GAT2	135152
B3GAT3	26229
B3GNT1	11041
B3GNT2	10678
B3GNT3	10331
B3GNT4	79369
B3GNT5	84002
B3GNT6	192134
B3GNT7	93010
B3GNT8	374907
B3GNT9	84752
B3GNTL1	146712
B4GALNT1	2583
B4GALNT3	283358
B4GALNT4	338707
B4GALT1	2683
B4GALT2	8704
B4GALT3	8703
B4GALT4	8702
B4GALT5	9334
B4GALT6	9331
B4GALT7	11285
B9D1	27077
B9D2	80776
BAALC	79870
BACE1	23621
BACE2	25825
BACH1	571
BACH2	60468
BAD	572
BAG1	573
BAG2	9532
BAG3	9531
BAG4	9530
BAG5	9529
BAGE2	85319
BAHCC1	57597
BAHD1	22893
BAI1	575
BAI2	576
BAI3	577
BAIAP2L1	55971
BAIAP2L2	80115
BAIAP2	10458
BAIAP3	8938
BAK1	578
BAMBI	25805
BANF1	8815
BANK1	55024
BANP	54971
BAP1	8314
BARD1	580
BARX1	56033
BARX2	8538
BASP1	10409
BAT1	7919
BAT2L1	84726
BAT2L2	23215
BAT2	7916
BAT3	7917
BAT4	7918
BAT5	7920
BATF2	116071
BATF3	55509
BATF	10538
BAX	581
BAZ1A	11177
BAZ1B	9031
BAZ2A	11176
BAZ2B	29994
BBC3	27113
BBOX1	8424
BBS10	79738
BBS12	166379
BBS1	582
BBS2	583
BBS4	585
BBS5	129880
BBS7	55212
BBS9	27241
BBX	56987
BCAM	4059
BCAN	63827
BCAP29	55973
BCAP31	10134
BCAR1	9564
BCAR3	8412
BCAS1	8537
BCAS2	10286
BCAS3	54828
BCAS4	55653
BCAT1	586
BCAT2	587
BCCIP	56647
BCDIN3D	144233
BCHE	590
BCKDHA	593
BCKDHB	594
BCKDK	10295
BCL10	8915
BCL11A	53335
BCL11B	64919
BCL2A1	597
BCL2L10	10017
BCL2L11	10018
BCL2L12	83596
BCL2L13	23786
BCL2L14	79370
BCL2L15	440603
BCL2L1	598
BCL2L2	599
BCL2	596
BCL3	602
BCL6B	255877
BCL6	604
BCL7A	605
BCL7B	9275
BCL7C	9274
BCL8	606
BCL9L	283149
BCL9	607
BCLAF1	9774
BCMO1	53630
BCO2	83875
BCORL1	63035
BCORL2	286554
BCOR	54880
BCR	613
BCS1L	617
BDH1	622
BDH2	56898
BDKRB1	623
BDKRB2	624
BDNFOS	497258
BDNF	627
BDP1	55814
BEAN	146227
BECN1	8678
BEGAIN	57596
BEND3	57673
BEND4	389206
BEND5	79656
BEND6	221336
BEND7	222389
BEST1	7439
BEST3	144453
BEST4	266675
BET1L	51272
BET1	10282
BEX1	55859
BEX2	84707
BEX4	56271
BEX5	340542
BFAR	51283
BFSP1	631
BGLAP	632
BGN	633
BHLHA15	168620
BHLHB9	80823
BHLHE22	27319
BHLHE40	8553
BHLHE41	79365
BHMT2	23743
BHMT	635
BICC1	80114
BICD1	636
BICD2	23299
BID	637
BIK	638
BIN1	274
BIN2	51411
BIN3	55909
BIRC2	329
BIRC3	330
BIRC5	332
BIRC6	57448
BIRC7	79444
BIVM	54841
BLCAP	10904
BLK	640
BLMH	642
BLM	641
BLNK	29760
BLOC1S1	2647
BLOC1S2	282991
BLOC1S3	388552
BLVRA	644
BLVRB	645
BLZF1	8548
BMF	90427
BMI1	648
BMP1	649
BMP2K	55589
BMP2	650
BMP3	651
BMP4	652
BMP6	654
BMP7	655
BMP8A	353500
BMP8B	656
BMPER	168667
BMPR1A	657
BMPR1B	658
BMPR2	659
BMS1P4	729096
BMS1P5	399761
BMS1	9790
BMX	660
BNC1	646
BNC2	54796
BNIP1	662
BNIP2	663
BNIP3L	665
BNIP3	664
BNIPL	149428
BOC	91653
BOD1L	259282
BOD1	91272
BOK	666
BOLA1	51027
BOLA2	552900
BOLA3	388962
BOP1	23246
BPGM	669
BPHL	670
BPIL1	80341
BPI	671
BPNT1	10380
BPTF	2186
BRAF	673
BRAP	8315
BRCA1	672
BRCA2	675
BRCC3	79184
BRD1	23774
BRD2	6046
BRD3	8019
BRD4	23476
BRD7	29117
BRD8	10902
BRD9	65980
BREA2	286076
BRE	9577
BRF1	2972
BRF2	55290
BRI3BP	140707
BRI3	25798
BRIP1	83990
BRIX1	55299
BRMS1L	84312
BRMS1	25855
BRP44L	51660
BRP44	25874
BRPF1	7862
BRPF3	27154
BRSK1	84446
BRSK2	9024
BRWD1	54014
BRWD3	254065
BSCL2	26580
BSDC1	55108
BSG	682
BSN	8927
BSPRY	54836
BST1	683
BST2	684
BTAF1	9044
BTBD10	84280
BTBD11	121551
BTBD12	84464
BTBD18	643376
BTBD19	149478
BTBD1	53339
BTBD2	55643
BTBD3	22903
BTBD6	90135
BTBD7	55727
BTBD8	284697
BTBD9	114781
BTC	685
BTD	686
BTF3L4	91408
BTF3	689
BTG1	694
BTG2	7832
BTG3	10950
BTK	695
BTLA	151888
BTN2A1	11120
BTN2A2	10385
BTN2A3	54718
BTN3A1	11119
BTN3A2	11118
BTN3A3	10384
BTNL9	153579
BTRC	8945
BUB1B	701
BUB1	699
BUB3	9184
BUD13	84811
BUD31	8896
BVES	11149
BYSL	705
BZRAP1	9256
BZW1	9689
BZW2	28969
C10orf105	414152
C10orf107	219621
C10orf108	414235
C10orf10	11067
C10orf110	55853
C10orf111	221060
C10orf114	399726
C10orf116	10974
C10orf118	55088
C10orf119	79892
C10orf11	83938
C10orf125	282969
C10orf128	170371
C10orf12	26148
C10orf137	26098
C10orf140	387640
C10orf18	54906
C10orf25	220979
C10orf26	54838
C10orf28	27291
C10orf2	56652
C10orf32	119032
C10orf35	219738
C10orf41	100131213
C10orf46	143384
C10orf47	254427
C10orf4	118924
C10orf54	64115
C10orf55	414236
C10orf57	80195
C10orf58	84293
C10orf68	79741
C10orf72	196740
C10orf75	90271
C10orf76	79591
C10orf78	119392
C10orf79	80217
C10orf81	79949
C10orf82	143379
C10orf84	63877
C10orf88	80007
C10orf93	255352
C10orf95	79946
C11orf10	746
C11orf17	56672
C11orf1	64776
C11orf20	25858
C11orf21	29125
C11orf24	53838
C11orf2	738
C11orf30	56946
C11orf31	280636
C11orf35	256329
C11orf41	25758
C11orf45	219833
C11orf46	120534
C11orf48	79081
C11orf49	79096
C11orf51	25906
C11orf52	91894
C11orf53	341032
C11orf54	28970
C11orf57	55216
C11orf58	10944
C11orf59	55004
C11orf61	79684
C11orf63	79864
C11orf65	160140
C11orf66	220004
C11orf67	28971
C11orf68	83638
C11orf70	85016
C11orf71	54494
C11orf73	51501
C11orf74	119710
C11orf75	56935
C11orf80	79703
C11orf82	220042
C11orf83	790955
C11orf84	144097
C11orf85	283129
C11orf92	399948
C11orf93	120376
C11orf95	65998
C11orf9	745
C12orf10	60314
C12orf11	55726
C12orf23	90488
C12orf24	29902
C12orf26	84190
C12orf29	91298
C12orf32	83695
C12orf34	84915
C12orf35	55196
C12orf41	54934
C12orf43	64897
C12orf44	60673
C12orf45	121053
C12orf47	51275
C12orf48	55010
C12orf49	79794
C12orf4	57102
C12orf51	283450
C12orf52	84934
C12orf53	196500
C12orf56	115749
C12orf57	113246
C12orf59	120939
C12orf5	57103
C12orf60	144608
C12orf61	283416
C12orf62	84987
C12orf63	374467
C12orf65	91574
C12orf66	144577
C12orf68	387856
C12orf69	440087
C12orf72	254013
C12orf73	728568
C12orf74	338809
C12orf75	387882
C12orf76	400073
C13orf15	28984
C13orf16	121793
C13orf18	80183
C13orf1	57213
C13orf23	80209
C13orf27	93081
C13orf29	283487
C13orf31	144811
C13orf33	84935
C13orf34	79866
C13orf36	400120
C13orf37	440145
C13orf38	728591
C14orf101	54916
C14orf102	55051
C14orf104	55172
C14orf106	55320
C14orf109	26175
C14orf118	55668
C14orf119	55017
C14orf126	112487
C14orf128	84837
C14orf129	51527
C14orf132	56967
C14orf135	64430
C14orf138	79609
C14orf139	79686
C14orf142	84520
C14orf143	90141
C14orf145	145508
C14orf147	171546
C14orf148	122945
C14orf149	112849
C14orf153	84334
C14orf156	81892
C14orf159	80017
C14orf166	51637
C14orf167	55449
C14orf169	79697
C14orf174	161394
C14orf176	643382
C14orf179	112752
C14orf181	400223
C14orf182	283551
C14orf184	650662
C14orf19	280655
C14orf1	11161
C14orf21	161424
C14orf28	122525
C14orf2	9556
C14orf33	100129075
C14orf37	145407
C14orf39	317761
C14orf43	91748
C14orf45	80127
C14orf49	161176
C14orf4	64207
C14orf50	145376
C14orf64	388011
C14orf72	145200
C14orf73	91828
C14orf79	122616
C14orf80	283643
C14orf93	60686
C15orf17	57184
C15orf21	283651
C15orf23	90417
C15orf24	56851
C15orf27	123591
C15orf28	80035
C15orf29	79768
C15orf33	196951
C15orf34	80072
C15orf37	283687
C15orf38	348110
C15orf39	56905
C15orf40	123207
C15orf41	84529
C15orf42	90381
C15orf44	81556
C15orf48	84419
C15orf50	414926
C15orf51	196968
C15orf52	388115
C15orf56	644809
C15orf57	90416
C15orf58	390637
C15orf59	388135
C15orf61	145853
C15orf62	643338
C15orf63	25764
C16orf13	84326
C16orf3	750
C16orf42	115939
C16orf45	89927
C16orf46	123775
C16orf48	84080
C16orf52	730094
C16orf53	79447
C16orf54	283897
C16orf55	124045
C16orf57	79650
C16orf58	64755
C16orf59	80178
C16orf5	29965
C16orf61	56942
C16orf62	57020
C16orf63	123811
C16orf68	79091
C16orf70	80262
C16orf71	146562
C16orf72	29035
C16orf74	404550
C16orf75	116028
C16orf79	283870
C16orf7	9605
C16orf80	29105
C16orf86	388284
C16orf87	388272
C16orf88	400506
C16orf89	146556
C16orf91	283951
C16orf93	90835
C17orf100	388327
C17orf101	79701
C17orf103	256302
C17orf104	284071
C17orf106	100134934
C17orf107	100130311
C17orf108	201229
C17orf28	283987
C17orf37	84299
C17orf39	79018
C17orf42	79736
C17orf44	284029
C17orf46	124783
C17orf47	284083
C17orf48	56985
C17orf49	124944
C17orf50	146853
C17orf51	339263
C17orf53	78995
C17orf55	284185
C17orf56	146705
C17orf57	124989
C17orf58	284018
C17orf59	54785
C17orf60	284021
C17orf61	254863
C17orf62	79415
C17orf63	55731
C17orf65	339201
C17orf67	339210
C17orf68	80169
C17orf69	147081
C17orf70	80233
C17orf71	55181
C17orf72	92340
C17orf75	64149
C17orf76	388341
C17orf79	55352
C17orf80	55028
C17orf81	23587
C17orf82	388407
C17orf85	55421
C17orf86	654434
C17orf87	388325
C17orf89	284184
C17orf90	339229
C17orf91	84981
C17orf93	360205
C17orf95	124512
C17orf96	100170841
C17orf97	400566
C18orf10	25941
C18orf16	147429
C18orf18	147525
C18orf19	125228
C18orf1	753
C18orf21	83608
C18orf22	79863
C18orf25	147339
C18orf32	497661
C18orf34	374864
C18orf45	85019
C18orf54	162681
C18orf55	29090
C18orf56	494514
C18orf8	29919
C19orf10	56005
C19orf12	83636
C19orf18	147685
C19orf20	91978
C19orf21	126353
C19orf22	91300
C19orf23	148046
C19orf24	55009
C19orf25	148223
C19orf26	255057
C19orf28	126321
C19orf29	58509
C19orf2	8725
C19orf33	64073
C19orf35	374872
C19orf36	113177
C19orf38	255809
C19orf39	126074
C19orf40	91442
C19orf42	79086
C19orf43	79002
C19orf44	84167
C19orf45	374877
C19orf46	163183
C19orf47	126526
C19orf48	84798
C19orf50	79036
C19orf51	352909
C19orf52	90580
C19orf53	28974
C19orf54	284325
C19orf55	148137
C19orf56	51398
C19orf57	79173
C19orf60	55049
C19orf61	56006
C19orf62	29086
C19orf63	284361
C19orf66	55337
C19orf6	91304
C19orf70	125988
C19orf71	100128569
C19orf73	55150
C19orf76	199800
C19orf77	284422
C1D	10438
C1GALT1C1	29071
C1GALT1	56913
C1QA	712
C1QBP	708
C1QB	713
C1QC	714
C1QL1	10882
C1QL3	389941
C1QTNF1	114897
C1QTNF2	114898
C1QTNF3	114899
C1QTNF4	114900
C1QTNF6	114904
C1QTNF7	114905
C1QTNF9B	387911
C1QTNF9	338872
C1RL	51279
C1R	715
C1S	716
C1orf101	257044
C1orf103	55791
C1orf104	284618
C1orf106	55765
C1orf107	27042
C1orf109	54955
C1orf112	55732
C1orf113	79729
C1orf114	57821
C1orf115	79762
C1orf116	79098
C1orf122	127687
C1orf123	54987
C1orf124	83932
C1orf125	126859
C1orf126	200197
C1orf127	148345
C1orf128	57095
C1orf130	400746
C1orf131	128061
C1orf133	574036
C1orf135	79000
C1orf144	26099
C1orf150	148823
C1orf151	440574
C1orf152	767846
C1orf156	92342
C1orf159	54991
C1orf161	126868
C1orf162	128346
C1orf163	65260
C1orf168	199920
C1orf170	84808
C1orf172	126695
C1orf173	127254
C1orf174	339448
C1orf175	374977
C1orf182	128229
C1orf183	55924
C1orf186	440712
C1orf187	374946
C1orf190	541468
C1orf192	257177
C1orf194	127003
C1orf198	84886
C1orf201	90529
C1orf203	84852
C1orf204	284677
C1orf210	149466
C1orf212	113444
C1orf213	148898
C1orf216	127703
C1orf21	81563
C1orf220	400798
C1orf223	374973
C1orf226	400793
C1orf228	339541
C1orf229	388759
C1orf25	81627
C1orf26	54823
C1orf27	54953
C1orf31	388753
C1orf35	79169
C1orf38	9473
C1orf43	25912
C1orf50	79078
C1orf51	148523
C1orf52	148423
C1orf53	388722
C1orf54	79630
C1orf55	163859
C1orf56	54964
C1orf57	84284
C1orf58	148362
C1orf59	113802
C1orf61	10485
C1orf63	57035
C1orf64	149563
C1orf66	51093
C1orf69	200205
C1orf70	339453
C1orf74	148304
C1orf77	26097
C1orf83	127428
C1orf84	149469
C1orf85	112770
C1orf86	199990
C1orf88	128344
C1orf89	79363
C1orf91	56063
C1orf93	127281
C1orf95	375057
C1orf96	126731
C1orf97	84791
C1orf9	51430
C20orf103	24141
C20orf107	388799
C20orf108	116151
C20orf111	51526
C20orf112	140688
C20orf114	92747
C20orf117	140710
C20orf118	140711
C20orf11	54994
C20orf12	55184
C20orf132	140699
C20orf134	170487
C20orf135	140701
C20orf151	140893
C20orf152	140894
C20orf160	140706
C20orf165	128497
C20orf177	63939
C20orf194	25943
C20orf195	79025
C20orf196	149840
C20orf197	284756
C20orf199	441951
C20orf200	253868
C20orf202	400831
C20orf203	284805
C20orf20	55257
C20orf24	55969
C20orf26	26074
C20orf27	54976
C20orf29	55317
C20orf30	29058
C20orf3	57136
C20orf43	51507
C20orf46	55321
C20orf4	25980
C20orf54	113278
C20orf56	140828
C20orf72	92667
C20orf7	79133
C20orf94	128710
C20orf96	140680
C21orf119	84996
C21orf122	728039
C21orf125	284836
C21orf130	284835
C21orf15	54094
C21orf2	755
C21orf33	8209
C21orf34	388815
C21orf45	54069
C21orf49	54067
C21orf56	84221
C21orf57	54059
C21orf58	54058
C21orf59	56683
C21orf62	56245
C21orf63	59271
C21orf67	84536
C21orf70	85395
C21orf71	282566
C21orf7	56911
C21orf81	391267
C21orf82	114036
C21orf88	114041
C21orf91	54149
C22orf13	83606
[truncated: 14,787 more rows]
