# Supplementary material for: Transcriptome-Wide Analysis of microRNA–mRNA Correlations in Tissue Identifies microRNA Targeting Determinants
Source: Noncoding RNA. 2023 Feb 13;9(1):15. doi: 10.3390/ncrna9010015 (PMC9958706; doi:10.3390/ncrna9010015)
Supplement: Supplementary file 1 [file ncrna-09-00015-s001.zip › Table_S2_Counts_microRNA-mRNA_interactions_and_Zscore.xlsx]

## Sheet: ST2_Counts miR-mRNA interaction
miroRNA_name	Motif	# unique interactions	mRNA_region
hsa-let-7a-5p	6mer_site	432	5UTR
hsa-let-7a-5p	6mer_site_SUPPL	20	5UTR
hsa-let-7a-5p	7merA1_site	164	5UTR
hsa-let-7a-5p	7merA1_site_SUPPL	4	5UTR
hsa-let-7a-5p	7merm8_site	242	5UTR
hsa-let-7a-5p	7merm8_site_SUPPL	8	5UTR
hsa-let-7a-5p	8mer_site	83	5UTR
hsa-let-7a-5p	8mer_site_SUPPL	6	5UTR
hsa-let-7b-5p	6mer_site	432	5UTR
hsa-let-7b-5p	6mer_site_SUPPL	20	5UTR
hsa-let-7b-5p	7merA1_site	164	5UTR
hsa-let-7b-5p	7merA1_site_SUPPL	4	5UTR
hsa-let-7b-5p	7merm8_site	242	5UTR
hsa-let-7b-5p	7merm8_site_SUPPL	8	5UTR
hsa-let-7b-5p	8mer_site	83	5UTR
hsa-let-7b-5p	8mer_site_SUPPL	6	5UTR
hsa-let-7c-5p	6mer_site	432	5UTR
hsa-let-7c-5p	6mer_site_SUPPL	20	5UTR
hsa-let-7c-5p	7merA1_site	164	5UTR
hsa-let-7c-5p	7merA1_site_SUPPL	4	5UTR
hsa-let-7c-5p	7merm8_site	242	5UTR
hsa-let-7c-5p	7merm8_site_SUPPL	8	5UTR
hsa-let-7c-5p	8mer_site	83	5UTR
hsa-let-7c-5p	8mer_site_SUPPL	6	5UTR
hsa-let-7d-5p	6mer_site	432	5UTR
hsa-let-7d-5p	6mer_site_SUPPL	20	5UTR
hsa-let-7d-5p	7merA1_site	162	5UTR
hsa-let-7d-5p	7merA1_site_SUPPL	6	5UTR
hsa-let-7d-5p	7merm8_site	241	5UTR
hsa-let-7d-5p	7merm8_site_SUPPL	9	5UTR
hsa-let-7d-5p	8mer_site	82	5UTR
hsa-let-7d-5p	8mer_site_SUPPL	7	5UTR
hsa-let-7e-5p	6mer_site	433	5UTR
hsa-let-7e-5p	6mer_site_SUPPL	20	5UTR
hsa-let-7e-5p	7merA1_site	162	5UTR
hsa-let-7e-5p	7merA1_site_SUPPL	4	5UTR
hsa-let-7e-5p	7merm8_site	184	5UTR
hsa-let-7e-5p	7merm8_site_SUPPL	7	5UTR
hsa-let-7e-5p	8mer_site	51	5UTR
hsa-let-7e-5p	8mer_site_SUPPL	4	5UTR
hsa-let-7f-5p	6mer_site	432	5UTR
hsa-let-7f-5p	6mer_site_SUPPL	20	5UTR
hsa-let-7f-5p	7merA1_site	164	5UTR
hsa-let-7f-5p	7merA1_site_SUPPL	4	5UTR
hsa-let-7f-5p	7merm8_site	242	5UTR
hsa-let-7f-5p	7merm8_site_SUPPL	8	5UTR
hsa-let-7f-5p	8mer_site	83	5UTR
hsa-let-7f-5p	8mer_site_SUPPL	6	5UTR
hsa-let-7g-5p	6mer_site	432	5UTR
hsa-let-7g-5p	6mer_site_SUPPL	20	5UTR
hsa-let-7g-5p	7merA1_site	164	5UTR
hsa-let-7g-5p	7merA1_site_SUPPL	4	5UTR
hsa-let-7g-5p	7merm8_site	242	5UTR
hsa-let-7g-5p	7merm8_site_SUPPL	8	5UTR
hsa-let-7g-5p	8mer_site	83	5UTR
hsa-let-7g-5p	8mer_site_SUPPL	6	5UTR
hsa-let-7i-5p	6mer_site	432	5UTR
hsa-let-7i-5p	6mer_site_SUPPL	20	5UTR
hsa-let-7i-5p	7merA1_site	164	5UTR
hsa-let-7i-5p	7merA1_site_SUPPL	4	5UTR
hsa-let-7i-5p	7merm8_site	242	5UTR
hsa-let-7i-5p	7merm8_site_SUPPL	8	5UTR
hsa-let-7i-5p	8mer_site	83	5UTR
hsa-let-7i-5p	8mer_site_SUPPL	6	5UTR
hsa-miR-1-3p	6mer_site	817	5UTR
hsa-miR-1-3p	6mer_site_SUPPL	54	5UTR
hsa-miR-1-3p	7merA1_site	225	5UTR
hsa-miR-1-3p	7merA1_site_SUPPL	22	5UTR
hsa-miR-1-3p	7merm8_site	158	5UTR
hsa-miR-1-3p	7merm8_site_SUPPL	10	5UTR
hsa-miR-1-3p	8mer_site	70	5UTR
hsa-miR-1-3p	8mer_site_SUPPL	6	5UTR
hsa-miR-100-5p	6mer_site	483	5UTR
hsa-miR-100-5p	6mer_site_SUPPL	10	5UTR
hsa-miR-100-5p	7merA1_site	46	5UTR
hsa-miR-100-5p	7merA1_site_SUPPL	2	5UTR
hsa-miR-100-5p	7merm8_site	29	5UTR
hsa-miR-100-5p	7merm8_site_SUPPL	1	5UTR
hsa-miR-100-5p	8mer_site	5	5UTR
hsa-miR-101-3p	6mer_site	522	5UTR
hsa-miR-101-3p	6mer_site_SUPPL	33	5UTR
hsa-miR-101-3p	7merA1_site	121	5UTR
hsa-miR-101-3p	7merA1_site_SUPPL	15	5UTR
hsa-miR-101-3p	7merm8_site	100	5UTR
hsa-miR-101-3p	7merm8_site_SUPPL	6	5UTR
hsa-miR-101-3p	8mer_site	17	5UTR
hsa-miR-101-3p	8mer_site_SUPPL	2	5UTR
hsa-miR-103a-3p	6mer_site	1750	5UTR
hsa-miR-103a-3p	6mer_site_SUPPL	233	5UTR
hsa-miR-103a-3p	7merA1_site	447	5UTR
hsa-miR-103a-3p	7merA1_site_SUPPL	37	5UTR
hsa-miR-103a-3p	7merm8_site	132	5UTR
hsa-miR-103a-3p	7merm8_site_SUPPL	27	5UTR
hsa-miR-103a-3p	8mer_site	35	5UTR
hsa-miR-103a-3p	8mer_site_SUPPL	6	5UTR
hsa-miR-106a-5p	6mer_site	852	5UTR
hsa-miR-106a-5p	6mer_site_SUPPL	71	5UTR
hsa-miR-106a-5p	7merA1_site	142	5UTR
hsa-miR-106a-5p	7merA1_site_SUPPL	8	5UTR
hsa-miR-106a-5p	7merm8_site	209	5UTR
hsa-miR-106a-5p	7merm8_site_SUPPL	8	5UTR
hsa-miR-106a-5p	8mer_site	21	5UTR
hsa-miR-106a-5p	8mer_site_SUPPL	4	5UTR
hsa-miR-106b-5p	6mer_site	852	5UTR
hsa-miR-106b-5p	6mer_site_SUPPL	71	5UTR
hsa-miR-106b-5p	7merA1_site	142	5UTR
hsa-miR-106b-5p	7merA1_site_SUPPL	8	5UTR
hsa-miR-106b-5p	7merm8_site	209	5UTR
hsa-miR-106b-5p	7merm8_site_SUPPL	8	5UTR
hsa-miR-106b-5p	8mer_site	21	5UTR
hsa-miR-106b-5p	8mer_site_SUPPL	4	5UTR
hsa-miR-107	6mer_site	1750	5UTR
hsa-miR-107	6mer_site_SUPPL	233	5UTR
hsa-miR-107	7merA1_site	447	5UTR
hsa-miR-107	7merA1_site_SUPPL	37	5UTR
hsa-miR-107	7merm8_site	132	5UTR
hsa-miR-107	7merm8_site_SUPPL	27	5UTR
hsa-miR-107	8mer_site	35	5UTR
hsa-miR-107	8mer_site_SUPPL	6	5UTR
hsa-miR-10a-5p	6mer_site	1371	5UTR
hsa-miR-10a-5p	6mer_site_SUPPL	68	5UTR
hsa-miR-10a-5p	7merA1_site	159	5UTR
hsa-miR-10a-5p	7merA1_site_SUPPL	12	5UTR
hsa-miR-10a-5p	7merm8_site	254	5UTR
hsa-miR-10a-5p	7merm8_site_SUPPL	4	5UTR
hsa-miR-10a-5p	8mer_site	27	5UTR
hsa-miR-10a-5p	8mer_site_SUPPL	3	5UTR
hsa-miR-10b-5p	6mer_site	1371	5UTR
hsa-miR-10b-5p	6mer_site_SUPPL	68	5UTR
hsa-miR-10b-5p	7merA1_site	159	5UTR
hsa-miR-10b-5p	7merA1_site_SUPPL	12	5UTR
hsa-miR-10b-5p	7merm8_site	254	5UTR
hsa-miR-10b-5p	7merm8_site_SUPPL	4	5UTR
hsa-miR-10b-5p	8mer_site	27	5UTR
hsa-miR-10b-5p	8mer_site_SUPPL	3	5UTR
hsa-miR-125a-5p	6mer_site	840	5UTR
hsa-miR-125a-5p	6mer_site_SUPPL	32	5UTR
hsa-miR-125a-5p	7merA1_site	389	5UTR
hsa-miR-125a-5p	7merA1_site_SUPPL	8	5UTR
hsa-miR-125a-5p	7merm8_site	392	5UTR
hsa-miR-125a-5p	7merm8_site_SUPPL	7	5UTR
hsa-miR-125a-5p	8mer_site	146	5UTR
hsa-miR-125a-5p	8mer_site_SUPPL	5	5UTR
hsa-miR-125b-5p	6mer_site	856	5UTR
hsa-miR-125b-5p	6mer_site_SUPPL	16	5UTR
hsa-miR-125b-5p	7merA1_site	391	5UTR
hsa-miR-125b-5p	7merA1_site_SUPPL	6	5UTR
hsa-miR-125b-5p	7merm8_site	395	5UTR
hsa-miR-125b-5p	7merm8_site_SUPPL	4	5UTR
hsa-miR-125b-5p	8mer_site	148	5UTR
hsa-miR-125b-5p	8mer_site_SUPPL	3	5UTR
hsa-miR-126-3p	6mer_site	250	5UTR
hsa-miR-126-3p	6mer_site_SUPPL	3	5UTR
hsa-miR-126-3p	7merA1_site	53	5UTR
hsa-miR-126-3p	7merA1_site_SUPPL	2	5UTR
hsa-miR-126-3p	7merm8_site	39	5UTR
hsa-miR-126-3p	8mer_site	5	5UTR
hsa-miR-1271-5p	6mer_site	725	5UTR
hsa-miR-1271-5p	6mer_site_SUPPL	58	5UTR
hsa-miR-1271-5p	7merA1_site	231	5UTR
hsa-miR-1271-5p	7merA1_site_SUPPL	19	5UTR
hsa-miR-1271-5p	7merm8_site	113	5UTR
hsa-miR-1271-5p	7merm8_site_SUPPL	8	5UTR
hsa-miR-1271-5p	8mer_site	43	5UTR
hsa-miR-1271-5p	8mer_site_SUPPL	3	5UTR
hsa-miR-128-3p	6mer_site	782	5UTR
hsa-miR-128-3p	6mer_site_SUPPL	57	5UTR
hsa-miR-128-3p	7merA1_site	257	5UTR
hsa-miR-128-3p	7merA1_site_SUPPL	13	5UTR
hsa-miR-128-3p	7merm8_site	299	5UTR
hsa-miR-128-3p	7merm8_site_SUPPL	21	5UTR
hsa-miR-128-3p	8mer_site	76	5UTR
hsa-miR-128-3p	8mer_site_SUPPL	6	5UTR
hsa-miR-129-5p	6mer_site	688	5UTR
hsa-miR-129-5p	6mer_site_SUPPL	50	5UTR
hsa-miR-129-5p	7merA1_site	268	5UTR
hsa-miR-129-5p	7merA1_site_SUPPL	24	5UTR
hsa-miR-129-5p	7merm8_site	195	5UTR
hsa-miR-129-5p	7merm8_site_SUPPL	13	5UTR
hsa-miR-129-5p	8mer_site	60	5UTR
hsa-miR-129-5p	8mer_site_SUPPL	3	5UTR
hsa-miR-130a-3p	6mer_site	927	5UTR
hsa-miR-130a-3p	6mer_site_SUPPL	51	5UTR
hsa-miR-130a-3p	7merA1_site	94	5UTR
hsa-miR-130a-3p	7merA1_site_SUPPL	4	5UTR
hsa-miR-130a-3p	7merm8_site	178	5UTR
hsa-miR-130a-3p	7merm8_site_SUPPL	13	5UTR
hsa-miR-130a-3p	8mer_site	20	5UTR
hsa-miR-130a-3p	8mer_site_SUPPL	1	5UTR
hsa-miR-130b-3p	6mer_site	920	5UTR
hsa-miR-130b-3p	6mer_site_SUPPL	58	5UTR
hsa-miR-130b-3p	7merA1_site	93	5UTR
hsa-miR-130b-3p	7merA1_site_SUPPL	5	5UTR
hsa-miR-130b-3p	7merm8_site	174	5UTR
hsa-miR-130b-3p	7merm8_site_SUPPL	17	5UTR
hsa-miR-130b-3p	8mer_site	18	5UTR
hsa-miR-130b-3p	8mer_site_SUPPL	3	5UTR
hsa-miR-132-3p	6mer_site	662	5UTR
hsa-miR-132-3p	6mer_site_SUPPL	50	5UTR
hsa-miR-132-3p	7merA1_site	123	5UTR
hsa-miR-132-3p	7merA1_site_SUPPL	9	5UTR
hsa-miR-132-3p	7merm8_site	140	5UTR
hsa-miR-132-3p	7merm8_site_SUPPL	13	5UTR
hsa-miR-132-3p	8mer_site	31	5UTR
hsa-miR-132-3p	8mer_site_SUPPL	2	5UTR
hsa-miR-133a-3p	6mer_site	868	5UTR
hsa-miR-133a-3p	6mer_site_SUPPL	38	5UTR
hsa-miR-133a-3p	7merA1_site	189	5UTR
hsa-miR-133a-3p	7merA1_site_SUPPL	10	5UTR
hsa-miR-133a-3p	7merm8_site	349	5UTR
hsa-miR-133a-3p	7merm8_site_SUPPL	15	5UTR
hsa-miR-133a-3p	8mer_site	76	5UTR
hsa-miR-133b	6mer_site	540	5UTR
hsa-miR-133b	6mer_site_SUPPL	27	5UTR
hsa-miR-133b	7merA1_site	199	5UTR
hsa-miR-133b	7merA1_site_SUPPL	7	5UTR
hsa-miR-133b	7merm8_site	158	5UTR
hsa-miR-133b	7merm8_site_SUPPL	9	5UTR
hsa-miR-133b	8mer_site	58	5UTR
hsa-miR-133b	8mer_site_SUPPL	4	5UTR
hsa-miR-135a-5p	6mer_site	868	5UTR
hsa-miR-135a-5p	6mer_site_SUPPL	88	5UTR
hsa-miR-135a-5p	7merA1_site	107	5UTR
hsa-miR-135a-5p	7merA1_site_SUPPL	11	5UTR
hsa-miR-135a-5p	7merm8_site	189	5UTR
hsa-miR-135a-5p	7merm8_site_SUPPL	12	5UTR
hsa-miR-135a-5p	8mer_site	30	5UTR
hsa-miR-135a-5p	8mer_site_SUPPL	6	5UTR
hsa-miR-135b-5p	6mer_site	868	5UTR
hsa-miR-135b-5p	6mer_site_SUPPL	88	5UTR
hsa-miR-135b-5p	7merA1_site	107	5UTR
hsa-miR-135b-5p	7merA1_site_SUPPL	11	5UTR
hsa-miR-135b-5p	7merm8_site	189	5UTR
hsa-miR-135b-5p	7merm8_site_SUPPL	12	5UTR
hsa-miR-135b-5p	8mer_site	30	5UTR
hsa-miR-135b-5p	8mer_site_SUPPL	6	5UTR
hsa-miR-139-5p	6mer_site	808	5UTR
hsa-miR-139-5p	6mer_site_SUPPL	36	5UTR
hsa-miR-139-5p	7merA1_site	227	5UTR
hsa-miR-139-5p	7merA1_site_SUPPL	17	5UTR
hsa-miR-139-5p	7merm8_site	85	5UTR
hsa-miR-139-5p	7merm8_site_SUPPL	2	5UTR
hsa-miR-139-5p	8mer_site	41	5UTR
hsa-miR-140-3p	6mer_site	1476	5UTR
hsa-miR-140-3p	6mer_site_SUPPL	68	5UTR
hsa-miR-140-3p	7merA1_site	501	5UTR
hsa-miR-140-3p	7merA1_site_SUPPL	14	5UTR
hsa-miR-140-3p	7merm8_site	342	5UTR
hsa-miR-140-3p	7merm8_site_SUPPL	18	5UTR
hsa-miR-140-3p	8mer_site	109	5UTR
hsa-miR-140-3p	8mer_site_SUPPL	2	5UTR
hsa-miR-140-5p	6mer_site	725	5UTR
hsa-miR-140-5p	6mer_site_SUPPL	20	5UTR
hsa-miR-140-5p	7merA1_site	96	5UTR
hsa-miR-140-5p	7merA1_site_SUPPL	2	5UTR
hsa-miR-140-5p	7merm8_site	144	5UTR
hsa-miR-140-5p	7merm8_site_SUPPL	3	5UTR
hsa-miR-140-5p	8mer_site	27	5UTR
hsa-miR-140-5p	8mer_site_SUPPL	1	5UTR
hsa-miR-141-3p	6mer_site	627	5UTR
hsa-miR-141-3p	6mer_site_SUPPL	30	5UTR
hsa-miR-141-3p	7merA1_site	133	5UTR
hsa-miR-141-3p	7merA1_site_SUPPL	5	5UTR
hsa-miR-141-3p	7merm8_site	283	5UTR
hsa-miR-141-3p	7merm8_site_SUPPL	4	5UTR
hsa-miR-141-3p	8mer_site	38	5UTR
hsa-miR-141-3p	8mer_site_SUPPL	1	5UTR
hsa-miR-142-3p	6mer_site	376	5UTR
hsa-miR-142-3p	6mer_site_SUPPL	12	5UTR
hsa-miR-142-3p	7merA1_site	146	5UTR
hsa-miR-142-3p	7merA1_site_SUPPL	9	5UTR
hsa-miR-142-3p	7merm8_site	52	5UTR
hsa-miR-142-3p	8mer_site	31	5UTR
hsa-miR-142-3p	8mer_site_SUPPL	1	5UTR
hsa-miR-142-5p	6mer_site	544	5UTR
hsa-miR-142-5p	6mer_site_SUPPL	57	5UTR
hsa-miR-142-5p	7merA1_site	134	5UTR
hsa-miR-142-5p	7merA1_site_SUPPL	4	5UTR
hsa-miR-142-5p	7merm8_site	112	5UTR
hsa-miR-142-5p	7merm8_site_SUPPL	8	5UTR
hsa-miR-142-5p	8mer_site	36	5UTR
hsa-miR-142-5p	8mer_site_SUPPL	5	5UTR
hsa-miR-143-3p	6mer_site	993	5UTR
hsa-miR-143-3p	6mer_site_SUPPL	75	5UTR
hsa-miR-143-3p	7merA1_site	249	5UTR
hsa-miR-143-3p	7merA1_site_SUPPL	33	5UTR
hsa-miR-143-3p	7merm8_site	203	5UTR
hsa-miR-143-3p	7merm8_site_SUPPL	21	5UTR
hsa-miR-143-3p	8mer_site	69	5UTR
hsa-miR-143-3p	8mer_site_SUPPL	2	5UTR
hsa-miR-144-3p	6mer_site	539	5UTR
hsa-miR-144-3p	6mer_site_SUPPL	35	5UTR
hsa-miR-144-3p	7merA1_site	126	5UTR
hsa-miR-144-3p	7merA1_site_SUPPL	4	5UTR
hsa-miR-144-3p	7merm8_site	105	5UTR
hsa-miR-144-3p	7merm8_site_SUPPL	5	5UTR
hsa-miR-144-3p	8mer_site	23	5UTR
hsa-miR-144-3p	8mer_site_SUPPL	3	5UTR
hsa-miR-145-5p	6mer_site	884	5UTR
hsa-miR-145-5p	6mer_site_SUPPL	144	5UTR
hsa-miR-145-5p	7merA1_site	330	5UTR
hsa-miR-145-5p	7merA1_site_SUPPL	37	5UTR
hsa-miR-145-5p	7merm8_site	209	5UTR
hsa-miR-145-5p	7merm8_site_SUPPL	25	5UTR
hsa-miR-145-5p	8mer_site	108	5UTR
hsa-miR-145-5p	8mer_site_SUPPL	16	5UTR
hsa-miR-146a-5p	6mer_site	785	5UTR
hsa-miR-146a-5p	6mer_site_SUPPL	74	5UTR
hsa-miR-146a-5p	7merA1_site	217	5UTR
hsa-miR-146a-5p	7merA1_site_SUPPL	30	5UTR
hsa-miR-146a-5p	7merm8_site	173	5UTR
hsa-miR-146a-5p	7merm8_site_SUPPL	23	5UTR
hsa-miR-146a-5p	8mer_site	53	5UTR
hsa-miR-146a-5p	8mer_site_SUPPL	6	5UTR
hsa-miR-146b-5p	6mer_site	785	5UTR
hsa-miR-146b-5p	6mer_site_SUPPL	74	5UTR
hsa-miR-146b-5p	7merA1_site	217	5UTR
hsa-miR-146b-5p	7merA1_site_SUPPL	30	5UTR
hsa-miR-146b-5p	7merm8_site	173	5UTR
hsa-miR-146b-5p	7merm8_site_SUPPL	23	5UTR
hsa-miR-146b-5p	8mer_site	53	5UTR
hsa-miR-146b-5p	8mer_site_SUPPL	6	5UTR
hsa-miR-148a-3p	6mer_site	1097	5UTR
hsa-miR-148a-3p	6mer_site_SUPPL	72	5UTR
hsa-miR-148a-3p	7merA1_site	305	5UTR
hsa-miR-148a-3p	7merA1_site_SUPPL	18	5UTR
hsa-miR-148a-3p	7merm8_site	219	5UTR
hsa-miR-148a-3p	7merm8_site_SUPPL	20	5UTR
hsa-miR-148a-3p	8mer_site	64	5UTR
hsa-miR-148a-3p	8mer_site_SUPPL	6	5UTR
hsa-miR-148b-3p	6mer_site	1097	5UTR
hsa-miR-148b-3p	6mer_site_SUPPL	74	5UTR
hsa-miR-148b-3p	7merA1_site	305	5UTR
hsa-miR-148b-3p	7merA1_site_SUPPL	18	5UTR
hsa-miR-148b-3p	7merm8_site	241	5UTR
hsa-miR-148b-3p	7merm8_site_SUPPL	20	5UTR
hsa-miR-148b-3p	8mer_site	58	5UTR
hsa-miR-148b-3p	8mer_site_SUPPL	4	5UTR
hsa-miR-150-5p	6mer_site	1836	5UTR
hsa-miR-150-5p	6mer_site_SUPPL	43	5UTR
hsa-miR-150-5p	7merA1_site	463	5UTR
hsa-miR-150-5p	7merA1_site_SUPPL	13	5UTR
hsa-miR-150-5p	7merm8_site	321	5UTR
hsa-miR-150-5p	7merm8_site_SUPPL	3	5UTR
hsa-miR-150-5p	8mer_site	105	5UTR
hsa-miR-150-5p	8mer_site_SUPPL	2	5UTR
hsa-miR-152-3p	6mer_site	1097	5UTR
hsa-miR-152-3p	6mer_site_SUPPL	74	5UTR
hsa-miR-152-3p	7merA1_site	305	5UTR
hsa-miR-152-3p	7merA1_site_SUPPL	18	5UTR
hsa-miR-152-3p	7merm8_site	241	5UTR
hsa-miR-152-3p	7merm8_site_SUPPL	20	5UTR
hsa-miR-152-3p	8mer_site	58	5UTR
hsa-miR-152-3p	8mer_site_SUPPL	4	5UTR
hsa-miR-153-3p	6mer_site	318	5UTR
hsa-miR-153-3p	6mer_site_SUPPL	31	5UTR
hsa-miR-153-3p	7merA1_site	124	5UTR
hsa-miR-153-3p	7merA1_site_SUPPL	10	5UTR
hsa-miR-153-3p	7merm8_site	68	5UTR
hsa-miR-153-3p	7merm8_site_SUPPL	6	5UTR
hsa-miR-153-3p	8mer_site	29	5UTR
hsa-miR-153-3p	8mer_site_SUPPL	4	5UTR
hsa-miR-155-5p	6mer_site	283	5UTR
hsa-miR-155-5p	6mer_site_SUPPL	12	5UTR
hsa-miR-155-5p	7merA1_site	102	5UTR
hsa-miR-155-5p	7merA1_site_SUPPL	2	5UTR
hsa-miR-155-5p	7merm8_site	100	5UTR
hsa-miR-155-5p	7merm8_site_SUPPL	7	5UTR
hsa-miR-155-5p	8mer_site	47	5UTR
hsa-miR-155-5p	8mer_site_SUPPL	5	5UTR
hsa-miR-15a-5p	6mer_site	2200	5UTR
hsa-miR-15a-5p	6mer_site_SUPPL	82	5UTR
hsa-miR-15a-5p	7merA1_site	161	5UTR
hsa-miR-15a-5p	7merA1_site_SUPPL	3	5UTR
hsa-miR-15a-5p	7merm8_site	403	5UTR
hsa-miR-15a-5p	7merm8_site_SUPPL	25	5UTR
hsa-miR-15a-5p	8mer_site	42	5UTR
hsa-miR-15a-5p	8mer_site_SUPPL	5	5UTR
hsa-miR-15b-5p	6mer_site	2200	5UTR
hsa-miR-15b-5p	6mer_site_SUPPL	82	5UTR
hsa-miR-15b-5p	7merA1_site	161	5UTR
hsa-miR-15b-5p	7merA1_site_SUPPL	3	5UTR
hsa-miR-15b-5p	7merm8_site	403	5UTR
hsa-miR-15b-5p	7merm8_site_SUPPL	25	5UTR
hsa-miR-15b-5p	8mer_site	42	5UTR
hsa-miR-15b-5p	8mer_site_SUPPL	5	5UTR
hsa-miR-16-5p	6mer_site	2246	5UTR
hsa-miR-16-5p	6mer_site_SUPPL	36	5UTR
hsa-miR-16-5p	7merA1_site	158	5UTR
hsa-miR-16-5p	7merA1_site_SUPPL	6	5UTR
hsa-miR-16-5p	7merm8_site	412	5UTR
hsa-miR-16-5p	7merm8_site_SUPPL	16	5UTR
hsa-miR-16-5p	8mer_site	45	5UTR
hsa-miR-16-5p	8mer_site_SUPPL	2	5UTR
hsa-miR-17-5p	6mer_site	852	5UTR
hsa-miR-17-5p	6mer_site_SUPPL	71	5UTR
hsa-miR-17-5p	7merA1_site	142	5UTR
hsa-miR-17-5p	7merA1_site_SUPPL	8	5UTR
hsa-miR-17-5p	7merm8_site	209	5UTR
hsa-miR-17-5p	7merm8_site_SUPPL	8	5UTR
hsa-miR-17-5p	8mer_site	21	5UTR
hsa-miR-17-5p	8mer_site_SUPPL	4	5UTR
hsa-miR-181a-5p	6mer_site	611	5UTR
hsa-miR-181a-5p	6mer_site_SUPPL	44	5UTR
hsa-miR-181a-5p	7merA1_site	118	5UTR
hsa-miR-181a-5p	7merA1_site_SUPPL	7	5UTR
hsa-miR-181a-5p	7merm8_site	173	5UTR
hsa-miR-181a-5p	7merm8_site_SUPPL	12	5UTR
hsa-miR-181a-5p	8mer_site	34	5UTR
hsa-miR-181a-5p	8mer_site_SUPPL	2	5UTR
hsa-miR-181b-5p	6mer_site	618	5UTR
hsa-miR-181b-5p	6mer_site_SUPPL	45	5UTR
hsa-miR-181b-5p	7merA1_site	122	5UTR
hsa-miR-181b-5p	7merA1_site_SUPPL	7	5UTR
hsa-miR-181b-5p	7merm8_site	175	5UTR
hsa-miR-181b-5p	7merm8_site_SUPPL	11	5UTR
hsa-miR-181b-5p	8mer_site	37	5UTR
hsa-miR-181b-5p	8mer_site_SUPPL	1	5UTR
hsa-miR-181c-5p	6mer_site	643	5UTR
hsa-miR-181c-5p	6mer_site_SUPPL	12	5UTR
hsa-miR-181c-5p	7merA1_site	123	5UTR
hsa-miR-181c-5p	7merA1_site_SUPPL	2	5UTR
hsa-miR-181c-5p	7merm8_site	182	5UTR
hsa-miR-181c-5p	7merm8_site_SUPPL	3	5UTR
hsa-miR-181c-5p	8mer_site	35	5UTR
hsa-miR-181c-5p	8mer_site_SUPPL	1	5UTR
hsa-miR-181d-5p	6mer_site	618	5UTR
hsa-miR-181d-5p	6mer_site_SUPPL	45	5UTR
hsa-miR-181d-5p	7merA1_site	122	5UTR
hsa-miR-181d-5p	7merA1_site_SUPPL	7	5UTR
hsa-miR-181d-5p	7merm8_site	175	5UTR
hsa-miR-181d-5p	7merm8_site_SUPPL	11	5UTR
hsa-miR-181d-5p	8mer_site	37	5UTR
hsa-miR-181d-5p	8mer_site_SUPPL	1	5UTR
hsa-miR-182-5p	6mer_site	667	5UTR
hsa-miR-182-5p	6mer_site_SUPPL	59	5UTR
hsa-miR-182-5p	7merA1_site	217	5UTR
hsa-miR-182-5p	7merA1_site_SUPPL	18	5UTR
hsa-miR-182-5p	7merm8_site	187	5UTR
hsa-miR-182-5p	7merm8_site_SUPPL	12	5UTR
hsa-miR-182-5p	8mer_site	52	5UTR
hsa-miR-182-5p	8mer_site_SUPPL	8	5UTR
hsa-miR-183-5p	6mer_site	875	5UTR
hsa-miR-183-5p	6mer_site_SUPPL	78	5UTR
hsa-miR-183-5p	7merA1_site	131	5UTR
hsa-miR-183-5p	7merA1_site_SUPPL	9	5UTR
hsa-miR-183-5p	7merm8_site	146	5UTR
hsa-miR-183-5p	7merm8_site_SUPPL	10	5UTR
hsa-miR-183-5p	8mer_site	19	5UTR
hsa-miR-183-5p	8mer_site_SUPPL	2	5UTR
hsa-miR-184	6mer_site	1206	5UTR
hsa-miR-184	6mer_site_SUPPL	8	5UTR
hsa-miR-184	7merA1_site	191	5UTR
hsa-miR-184	7merA1_site_SUPPL	4	5UTR
hsa-miR-184	7merm8_site	162	5UTR
hsa-miR-184	7merm8_site_SUPPL	2	5UTR
hsa-miR-184	8mer_site	28	5UTR
hsa-miR-187-3p	6mer_site	517	5UTR
hsa-miR-187-3p	6mer_site_SUPPL	17	5UTR
hsa-miR-187-3p	7merA1_site	94	5UTR
hsa-miR-187-3p	7merA1_site_SUPPL	6	5UTR
hsa-miR-187-3p	7merm8_site	152	5UTR
hsa-miR-187-3p	7merm8_site_SUPPL	8	5UTR
hsa-miR-187-3p	8mer_site	36	5UTR
hsa-miR-18a-5p	6mer_site	1062	5UTR
hsa-miR-18a-5p	6mer_site_SUPPL	58	5UTR
hsa-miR-18a-5p	7merA1_site	122	5UTR
hsa-miR-18a-5p	7merA1_site_SUPPL	7	5UTR
hsa-miR-18a-5p	7merm8_site	207	5UTR
hsa-miR-18a-5p	7merm8_site_SUPPL	14	5UTR
hsa-miR-18a-5p	8mer_site	22	5UTR
hsa-miR-18b-5p	6mer_site	1062	5UTR
hsa-miR-18b-5p	6mer_site_SUPPL	58	5UTR
hsa-miR-18b-5p	7merA1_site	122	5UTR
hsa-miR-18b-5p	7merA1_site_SUPPL	7	5UTR
hsa-miR-18b-5p	7merm8_site	207	5UTR
hsa-miR-18b-5p	7merm8_site_SUPPL	14	5UTR
hsa-miR-18b-5p	8mer_site	22	5UTR
hsa-miR-190a-5p	6mer_site	270	5UTR
hsa-miR-190a-5p	6mer_site_SUPPL	9	5UTR
hsa-miR-190a-5p	7merA1_site	83	5UTR
hsa-miR-190a-5p	7merA1_site_SUPPL	2	5UTR
hsa-miR-190a-5p	7merm8_site	54	5UTR
hsa-miR-190a-5p	7merm8_site_SUPPL	4	5UTR
hsa-miR-190a-5p	8mer_site	23	5UTR
hsa-miR-190a-5p	8mer_site_SUPPL	1	5UTR
hsa-miR-191-5p	6mer_site	400	5UTR
hsa-miR-191-5p	6mer_site_SUPPL	35	5UTR
hsa-miR-191-5p	7merA1_site	62	5UTR
hsa-miR-191-5p	7merA1_site_SUPPL	5	5UTR
hsa-miR-191-5p	7merm8_site	144	5UTR
hsa-miR-191-5p	7merm8_site_SUPPL	15	5UTR
hsa-miR-191-5p	8mer_site	30	5UTR
hsa-miR-191-5p	8mer_site_SUPPL	1	5UTR
hsa-miR-192-5p	6mer_site	940	5UTR
hsa-miR-192-5p	6mer_site_SUPPL	29	5UTR
hsa-miR-192-5p	7merA1_site	184	5UTR
hsa-miR-192-5p	7merA1_site_SUPPL	10	5UTR
hsa-miR-192-5p	7merm8_site	85	5UTR
hsa-miR-192-5p	7merm8_site_SUPPL	5	5UTR
hsa-miR-192-5p	8mer_site	11	5UTR
hsa-miR-193a-3p	6mer_site	1017	5UTR
hsa-miR-193a-3p	6mer_site_SUPPL	47	5UTR
hsa-miR-193a-3p	7merA1_site	141	5UTR
hsa-miR-193a-3p	7merA1_site_SUPPL	9	5UTR
hsa-miR-193a-3p	7merm8_site	352	5UTR
hsa-miR-193a-3p	7merm8_site_SUPPL	18	5UTR
hsa-miR-193a-3p	8mer_site	41	5UTR
hsa-miR-193a-3p	8mer_site_SUPPL	3	5UTR
hsa-miR-193a-5p	6mer_site	1103	5UTR
hsa-miR-193a-5p	6mer_site_SUPPL	183	5UTR
hsa-miR-193a-5p	7merA1_site	325	5UTR
hsa-miR-193a-5p	7merA1_site_SUPPL	33	5UTR
hsa-miR-193a-5p	7merm8_site	201	5UTR
hsa-miR-193a-5p	7merm8_site_SUPPL	20	5UTR
hsa-miR-193a-5p	8mer_site	69	5UTR
hsa-miR-193a-5p	8mer_site_SUPPL	1	5UTR
hsa-miR-193b-3p	6mer_site	1022	5UTR
hsa-miR-193b-3p	6mer_site_SUPPL	50	5UTR
hsa-miR-193b-3p	7merA1_site	142	5UTR
hsa-miR-193b-3p	7merA1_site_SUPPL	9	5UTR
hsa-miR-193b-3p	7merm8_site	318	5UTR
hsa-miR-193b-3p	7merm8_site_SUPPL	19	5UTR
hsa-miR-193b-3p	8mer_site	41	5UTR
hsa-miR-193b-3p	8mer_site_SUPPL	2	5UTR
hsa-miR-194-5p	6mer_site	325	5UTR
hsa-miR-194-5p	6mer_site_SUPPL	23	5UTR
hsa-miR-194-5p	7merA1_site	145	5UTR
hsa-miR-194-5p	7merA1_site_SUPPL	16	5UTR
hsa-miR-194-5p	7merm8_site	114	5UTR
hsa-miR-194-5p	7merm8_site_SUPPL	10	5UTR
hsa-miR-194-5p	8mer_site	54	5UTR
hsa-miR-194-5p	8mer_site_SUPPL	3	5UTR
hsa-miR-195-5p	6mer_site	2246	5UTR
hsa-miR-195-5p	6mer_site_SUPPL	36	5UTR
hsa-miR-195-5p	7merA1_site	158	5UTR
hsa-miR-195-5p	7merA1_site_SUPPL	6	5UTR
hsa-miR-195-5p	7merm8_site	412	5UTR
hsa-miR-195-5p	7merm8_site_SUPPL	16	5UTR
hsa-miR-195-5p	8mer_site	45	5UTR
hsa-miR-195-5p	8mer_site_SUPPL	2	5UTR
hsa-miR-196a-5p	6mer_site	831	5UTR
hsa-miR-196a-5p	6mer_site_SUPPL	35	5UTR
hsa-miR-196a-5p	7merA1_site	95	5UTR
hsa-miR-196a-5p	7merA1_site_SUPPL	6	5UTR
hsa-miR-196a-5p	7merm8_site	118	5UTR
hsa-miR-196a-5p	7merm8_site_SUPPL	6	5UTR
hsa-miR-196a-5p	8mer_site	16	5UTR
hsa-miR-196a-5p	8mer_site_SUPPL	1	5UTR
hsa-miR-196b-5p	6mer_site	831	5UTR
hsa-miR-196b-5p	6mer_site_SUPPL	35	5UTR
hsa-miR-196b-5p	7merA1_site	95	5UTR
hsa-miR-196b-5p	7merA1_site_SUPPL	6	5UTR
hsa-miR-196b-5p	7merm8_site	118	5UTR
hsa-miR-196b-5p	7merm8_site_SUPPL	6	5UTR
hsa-miR-196b-5p	8mer_site	16	5UTR
hsa-miR-196b-5p	8mer_site_SUPPL	1	5UTR
hsa-miR-199a-3p	6mer_site	680	5UTR
hsa-miR-199a-3p	6mer_site_SUPPL	37	5UTR
hsa-miR-199a-3p	7merA1_site	187	5UTR
hsa-miR-199a-3p	7merA1_site_SUPPL	7	5UTR
hsa-miR-199a-3p	7merm8_site	98	5UTR
hsa-miR-199a-3p	7merm8_site_SUPPL	7	5UTR
hsa-miR-199a-3p	8mer_site	33	5UTR
hsa-miR-199a-3p	8mer_site_SUPPL	1	5UTR
hsa-miR-199a-5p	6mer_site	1184	5UTR
hsa-miR-199a-5p	6mer_site_SUPPL	17	5UTR
hsa-miR-199a-5p	7merA1_site	403	5UTR
hsa-miR-199a-5p	7merA1_site_SUPPL	14	5UTR
hsa-miR-199a-5p	7merm8_site	193	5UTR
hsa-miR-199a-5p	7merm8_site_SUPPL	5	5UTR
hsa-miR-199a-5p	8mer_site	83	5UTR
hsa-miR-199a-5p	8mer_site_SUPPL	2	5UTR
hsa-miR-199b-3p	6mer_site	680	5UTR
hsa-miR-199b-3p	6mer_site_SUPPL	37	5UTR
hsa-miR-199b-3p	7merA1_site	187	5UTR
hsa-miR-199b-3p	7merA1_site_SUPPL	7	5UTR
hsa-miR-199b-3p	7merm8_site	98	5UTR
hsa-miR-199b-3p	7merm8_site_SUPPL	7	5UTR
hsa-miR-199b-3p	8mer_site	33	5UTR
hsa-miR-199b-3p	8mer_site_SUPPL	1	5UTR
hsa-miR-199b-5p	6mer_site	1184	5UTR
hsa-miR-199b-5p	6mer_site_SUPPL	17	5UTR
hsa-miR-199b-5p	7merA1_site	403	5UTR
hsa-miR-199b-5p	7merA1_site_SUPPL	14	5UTR
hsa-miR-199b-5p	7merm8_site	193	5UTR
hsa-miR-199b-5p	7merm8_site_SUPPL	5	5UTR
hsa-miR-199b-5p	8mer_site	83	5UTR
hsa-miR-199b-5p	8mer_site_SUPPL	2	5UTR
hsa-miR-19a-3p	6mer_site	462	5UTR
hsa-miR-19a-3p	6mer_site_SUPPL	31	5UTR
hsa-miR-19a-3p	7merA1_site	187	5UTR
hsa-miR-19a-3p	7merA1_site_SUPPL	9	5UTR
hsa-miR-19a-3p	7merm8_site	144	5UTR
hsa-miR-19a-3p	7merm8_site_SUPPL	14	5UTR
hsa-miR-19a-3p	8mer_site	64	5UTR
hsa-miR-19a-3p	8mer_site_SUPPL	5	5UTR
hsa-miR-19b-3p	6mer_site	462	5UTR
hsa-miR-19b-3p	6mer_site_SUPPL	31	5UTR
hsa-miR-19b-3p	7merA1_site	187	5UTR
hsa-miR-19b-3p	7merA1_site_SUPPL	9	5UTR
hsa-miR-19b-3p	7merm8_site	144	5UTR
hsa-miR-19b-3p	7merm8_site_SUPPL	14	5UTR
hsa-miR-19b-3p	8mer_site	64	5UTR
hsa-miR-19b-3p	8mer_site_SUPPL	5	5UTR
hsa-miR-200a-3p	6mer_site	627	5UTR
hsa-miR-200a-3p	6mer_site_SUPPL	30	5UTR
hsa-miR-200a-3p	7merA1_site	133	5UTR
hsa-miR-200a-3p	7merA1_site_SUPPL	5	5UTR
hsa-miR-200a-3p	7merm8_site	283	5UTR
hsa-miR-200a-3p	7merm8_site_SUPPL	4	5UTR
hsa-miR-200a-3p	8mer_site	38	5UTR
hsa-miR-200a-3p	8mer_site_SUPPL	1	5UTR
hsa-miR-200b-3p	6mer_site	457	5UTR
hsa-miR-200b-3p	6mer_site_SUPPL	21	5UTR
hsa-miR-200b-3p	7merA1_site	92	5UTR
hsa-miR-200b-3p	7merA1_site_SUPPL	5	5UTR
hsa-miR-200b-3p	7merm8_site	142	5UTR
hsa-miR-200b-3p	7merm8_site_SUPPL	3	5UTR
hsa-miR-200b-3p	8mer_site	30	5UTR
hsa-miR-200b-3p	8mer_site_SUPPL	2	5UTR
hsa-miR-200c-3p	6mer_site	457	5UTR
hsa-miR-200c-3p	6mer_site_SUPPL	21	5UTR
hsa-miR-200c-3p	7merA1_site	92	5UTR
hsa-miR-200c-3p	7merA1_site_SUPPL	5	5UTR
hsa-miR-200c-3p	7merm8_site	142	5UTR
hsa-miR-200c-3p	7merm8_site_SUPPL	3	5UTR
hsa-miR-200c-3p	8mer_site	30	5UTR
hsa-miR-200c-3p	8mer_site_SUPPL	2	5UTR
hsa-miR-204-5p	6mer_site	963	5UTR
hsa-miR-204-5p	6mer_site_SUPPL	116	5UTR
hsa-miR-204-5p	7merA1_site	361	5UTR
hsa-miR-204-5p	7merA1_site_SUPPL	72	5UTR
hsa-miR-204-5p	7merm8_site	258	5UTR
hsa-miR-204-5p	7merm8_site_SUPPL	39	5UTR
hsa-miR-204-5p	8mer_site	149	5UTR
hsa-miR-204-5p	8mer_site_SUPPL	22	5UTR
hsa-miR-205-5p	6mer_site	1072	5UTR
hsa-miR-205-5p	6mer_site_SUPPL	90	5UTR
hsa-miR-205-5p	7merA1_site	516	5UTR
hsa-miR-205-5p	7merA1_site_SUPPL	30	5UTR
hsa-miR-205-5p	7merm8_site	151	5UTR
hsa-miR-205-5p	7merm8_site_SUPPL	11	5UTR
hsa-miR-205-5p	8mer_site	56	5UTR
hsa-miR-205-5p	8mer_site_SUPPL	4	5UTR
hsa-miR-20a-5p	6mer_site	852	5UTR
hsa-miR-20a-5p	6mer_site_SUPPL	71	5UTR
hsa-miR-20a-5p	7merA1_site	142	5UTR
hsa-miR-20a-5p	7merA1_site_SUPPL	8	5UTR
hsa-miR-20a-5p	7merm8_site	209	5UTR
hsa-miR-20a-5p	7merm8_site_SUPPL	8	5UTR
hsa-miR-20a-5p	8mer_site	21	5UTR
hsa-miR-20a-5p	8mer_site_SUPPL	4	5UTR
hsa-miR-20b-5p	6mer_site	852	5UTR
hsa-miR-20b-5p	6mer_site_SUPPL	71	5UTR
hsa-miR-20b-5p	7merA1_site	142	5UTR
hsa-miR-20b-5p	7merA1_site_SUPPL	8	5UTR
hsa-miR-20b-5p	7merm8_site	209	5UTR
hsa-miR-20b-5p	7merm8_site_SUPPL	8	5UTR
hsa-miR-20b-5p	8mer_site	21	5UTR
hsa-miR-20b-5p	8mer_site_SUPPL	4	5UTR
hsa-miR-21-5p	6mer_site	494	5UTR
hsa-miR-21-5p	6mer_site_SUPPL	39	5UTR
hsa-miR-21-5p	7merA1_site	74	5UTR
hsa-miR-21-5p	7merA1_site_SUPPL	7	5UTR
hsa-miR-21-5p	7merm8_site	86	5UTR
hsa-miR-21-5p	7merm8_site_SUPPL	14	5UTR
hsa-miR-21-5p	8mer_site	17	5UTR
hsa-miR-210-3p	6mer_site	586	5UTR
hsa-miR-210-3p	6mer_site_SUPPL	85	5UTR
hsa-miR-210-3p	7merA1_site	93	5UTR
hsa-miR-210-3p	7merA1_site_SUPPL	12	5UTR
hsa-miR-210-3p	7merm8_site	74	5UTR
hsa-miR-210-3p	7merm8_site_SUPPL	8	5UTR
hsa-miR-210-3p	8mer_site	14	5UTR
hsa-miR-210-3p	8mer_site_SUPPL	3	5UTR
hsa-miR-212-3p	6mer_site	677	5UTR
hsa-miR-212-3p	6mer_site_SUPPL	35	5UTR
hsa-miR-212-3p	7merA1_site	128	5UTR
hsa-miR-212-3p	7merA1_site_SUPPL	4	5UTR
hsa-miR-212-3p	7merm8_site	146	5UTR
hsa-miR-212-3p	7merm8_site_SUPPL	7	5UTR
hsa-miR-212-3p	8mer_site	32	5UTR
hsa-miR-212-3p	8mer_site_SUPPL	1	5UTR
hsa-miR-214-5p	6mer_site	919	5UTR
hsa-miR-214-5p	6mer_site_SUPPL	63	5UTR
hsa-miR-214-5p	7merA1_site	351	5UTR
hsa-miR-214-5p	7merA1_site_SUPPL	24	5UTR
hsa-miR-214-5p	7merm8_site	274	5UTR
hsa-miR-214-5p	7merm8_site_SUPPL	16	5UTR
hsa-miR-214-5p	8mer_site	79	5UTR
hsa-miR-214-5p	8mer_site_SUPPL	6	5UTR
hsa-miR-215-5p	6mer_site	940	5UTR
hsa-miR-215-5p	6mer_site_SUPPL	29	5UTR
hsa-miR-215-5p	7merA1_site	184	5UTR
hsa-miR-215-5p	7merA1_site_SUPPL	10	5UTR
hsa-miR-215-5p	7merm8_site	85	5UTR
hsa-miR-215-5p	7merm8_site_SUPPL	5	5UTR
hsa-miR-215-5p	8mer_site	11	5UTR
hsa-miR-217	6mer_site	1525	5UTR
hsa-miR-217	6mer_site_SUPPL	84	5UTR
hsa-miR-217	7merA1_site	182	5UTR
hsa-miR-217	7merA1_site_SUPPL	9	5UTR
hsa-miR-217	7merm8_site	140	5UTR
hsa-miR-217	7merm8_site_SUPPL	7	5UTR
hsa-miR-217	8mer_site	23	5UTR
hsa-miR-218-5p	6mer_site	914	5UTR
hsa-miR-218-5p	6mer_site_SUPPL	28	5UTR
hsa-miR-218-5p	7merA1_site	181	5UTR
hsa-miR-218-5p	7merA1_site_SUPPL	4	5UTR
hsa-miR-218-5p	7merm8_site	193	5UTR
hsa-miR-218-5p	7merm8_site_SUPPL	7	5UTR
hsa-miR-218-5p	8mer_site	49	5UTR
hsa-miR-219a-5p	6mer_site	341	5UTR
hsa-miR-219a-5p	6mer_site_SUPPL	5	5UTR
hsa-miR-219a-5p	7merA1_site	168	5UTR
hsa-miR-219a-5p	7merA1_site_SUPPL	2	5UTR
hsa-miR-219a-5p	7merm8_site	59	5UTR
hsa-miR-219a-5p	7merm8_site_SUPPL	4	5UTR
hsa-miR-219a-5p	8mer_site	22	5UTR
hsa-miR-219a-5p	8mer_site_SUPPL	1	5UTR
hsa-miR-22-3p	6mer_site	1947	5UTR
hsa-miR-22-3p	6mer_site_SUPPL	144	5UTR
hsa-miR-22-3p	7merA1_site	193	5UTR
hsa-miR-22-3p	7merA1_site_SUPPL	12	5UTR
hsa-miR-22-3p	7merm8_site	619	5UTR
hsa-miR-22-3p	7merm8_site_SUPPL	41	5UTR
hsa-miR-22-3p	8mer_site	58	5UTR
hsa-miR-22-3p	8mer_site_SUPPL	7	5UTR
hsa-miR-221-3p	6mer_site	630	5UTR
hsa-miR-221-3p	6mer_site_SUPPL	36	5UTR
hsa-miR-221-3p	7merA1_site	172	5UTR
hsa-miR-221-3p	7merA1_site_SUPPL	16	5UTR
hsa-miR-221-3p	7merm8_site	84	5UTR
hsa-miR-221-3p	7merm8_site_SUPPL	5	5UTR
hsa-miR-221-3p	8mer_site	19	5UTR
hsa-miR-221-3p	8mer_site_SUPPL	3	5UTR
hsa-miR-222-3p	6mer_site	641	5UTR
hsa-miR-222-3p	6mer_site_SUPPL	22	5UTR
hsa-miR-222-3p	7merA1_site	180	5UTR
hsa-miR-222-3p	7merA1_site_SUPPL	4	5UTR
hsa-miR-222-3p	7merm8_site	80	5UTR
hsa-miR-222-3p	7merm8_site_SUPPL	1	5UTR
hsa-miR-222-3p	8mer_site	34	5UTR
hsa-miR-222-3p	8mer_site_SUPPL	1	5UTR
hsa-miR-223-3p	6mer_site	683	5UTR
hsa-miR-223-3p	6mer_site_SUPPL	40	5UTR
hsa-miR-223-3p	7merA1_site	236	5UTR
hsa-miR-223-3p	7merA1_site_SUPPL	15	5UTR
hsa-miR-223-3p	7merm8_site	112	5UTR
hsa-miR-223-3p	7merm8_site_SUPPL	9	5UTR
hsa-miR-223-3p	8mer_site	48	5UTR
hsa-miR-223-3p	8mer_site_SUPPL	7	5UTR
hsa-miR-23a-3p	6mer_site	610	5UTR
hsa-miR-23a-3p	6mer_site_SUPPL	55	5UTR
hsa-miR-23a-3p	7merA1_site	229	5UTR
hsa-miR-23a-3p	7merA1_site_SUPPL	12	5UTR
hsa-miR-23a-3p	7merm8_site	183	5UTR
hsa-miR-23a-3p	7merm8_site_SUPPL	10	5UTR
hsa-miR-23a-3p	8mer_site	76	5UTR
hsa-miR-23a-3p	8mer_site_SUPPL	8	5UTR
hsa-miR-23b-3p	6mer_site	610	5UTR
hsa-miR-23b-3p	6mer_site_SUPPL	55	5UTR
hsa-miR-23b-3p	7merA1_site	229	5UTR
hsa-miR-23b-3p	7merA1_site_SUPPL	12	5UTR
hsa-miR-23b-3p	7merm8_site	183	5UTR
hsa-miR-23b-3p	7merm8_site_SUPPL	10	5UTR
hsa-miR-23b-3p	8mer_site	76	5UTR
hsa-miR-23b-3p	8mer_site_SUPPL	8	5UTR
hsa-miR-23c	6mer_site	635	5UTR
hsa-miR-23c	6mer_site_SUPPL	30	5UTR
hsa-miR-23c	7merA1_site	232	5UTR
hsa-miR-23c	7merA1_site_SUPPL	9	5UTR
hsa-miR-23c	7merm8_site	187	5UTR
hsa-miR-23c	7merm8_site_SUPPL	6	5UTR
hsa-miR-23c	8mer_site	80	5UTR
hsa-miR-23c	8mer_site_SUPPL	4	5UTR
hsa-miR-24-3p	6mer_site	806	5UTR
hsa-miR-24-3p	6mer_site_SUPPL	84	5UTR
hsa-miR-24-3p	7merA1_site	399	5UTR
hsa-miR-24-3p	7merA1_site_SUPPL	31	5UTR
hsa-miR-24-3p	7merm8_site	722	5UTR
hsa-miR-24-3p	7merm8_site_SUPPL	109	5UTR
hsa-miR-24-3p	8mer_site	155	5UTR
hsa-miR-24-3p	8mer_site_SUPPL	20	5UTR
hsa-miR-25-3p	6mer_site	561	5UTR
hsa-miR-25-3p	6mer_site_SUPPL	18	5UTR
hsa-miR-25-3p	7merA1_site	139	5UTR
hsa-miR-25-3p	7merA1_site_SUPPL	4	5UTR
hsa-miR-25-3p	7merm8_site	95	5UTR
hsa-miR-25-3p	7merm8_site_SUPPL	5	5UTR
hsa-miR-25-3p	8mer_site	12	5UTR
hsa-miR-26a-5p	6mer_site	633	5UTR
hsa-miR-26a-5p	6mer_site_SUPPL	53	5UTR
hsa-miR-26a-5p	7merA1_site	312	5UTR
hsa-miR-26a-5p	7merA1_site_SUPPL	16	5UTR
hsa-miR-26a-5p	7merm8_site	65	5UTR
hsa-miR-26a-5p	7merm8_site_SUPPL	3	5UTR
hsa-miR-26a-5p	8mer_site	36	5UTR
hsa-miR-26a-5p	8mer_site_SUPPL	2	5UTR
hsa-miR-26b-5p	6mer_site	633	5UTR
hsa-miR-26b-5p	6mer_site_SUPPL	53	5UTR
hsa-miR-26b-5p	7merA1_site	312	5UTR
hsa-miR-26b-5p	7merA1_site_SUPPL	16	5UTR
hsa-miR-26b-5p	7merm8_site	65	5UTR
hsa-miR-26b-5p	7merm8_site_SUPPL	3	5UTR
hsa-miR-26b-5p	8mer_site	36	5UTR
hsa-miR-26b-5p	8mer_site_SUPPL	2	5UTR
hsa-miR-27a-3p	6mer_site	1324	5UTR
hsa-miR-27a-3p	6mer_site_SUPPL	64	5UTR
hsa-miR-27a-3p	7merA1_site	384	5UTR
hsa-miR-27a-3p	7merA1_site_SUPPL	29	5UTR
hsa-miR-27a-3p	7merm8_site	156	5UTR
hsa-miR-27a-3p	7merm8_site_SUPPL	15	5UTR
hsa-miR-27a-3p	8mer_site	57	5UTR
hsa-miR-27a-3p	8mer_site_SUPPL	5	5UTR
hsa-miR-27b-3p	6mer_site	1324	5UTR
hsa-miR-27b-3p	6mer_site_SUPPL	64	5UTR
hsa-miR-27b-3p	7merA1_site	384	5UTR
hsa-miR-27b-3p	7merA1_site_SUPPL	29	5UTR
hsa-miR-27b-3p	7merm8_site	156	5UTR
hsa-miR-27b-3p	7merm8_site_SUPPL	15	5UTR
hsa-miR-27b-3p	8mer_site	57	5UTR
hsa-miR-27b-3p	8mer_site_SUPPL	5	5UTR
hsa-miR-29a-3p	6mer_site	1291	5UTR
hsa-miR-29a-3p	6mer_site_SUPPL	57	5UTR
hsa-miR-29a-3p	7merA1_site	131	5UTR
hsa-miR-29a-3p	7merA1_site_SUPPL	7	5UTR
hsa-miR-29a-3p	7merm8_site	415	5UTR
hsa-miR-29a-3p	7merm8_site_SUPPL	18	5UTR
hsa-miR-29a-3p	8mer_site	38	5UTR
hsa-miR-29a-3p	8mer_site_SUPPL	2	5UTR
hsa-miR-29b-3p	6mer_site	1291	5UTR
hsa-miR-29b-3p	6mer_site_SUPPL	57	5UTR
hsa-miR-29b-3p	7merA1_site	131	5UTR
hsa-miR-29b-3p	7merA1_site_SUPPL	7	5UTR
hsa-miR-29b-3p	7merm8_site	415	5UTR
hsa-miR-29b-3p	7merm8_site_SUPPL	18	5UTR
hsa-miR-29b-3p	8mer_site	38	5UTR
hsa-miR-29b-3p	8mer_site_SUPPL	2	5UTR
hsa-miR-29c-3p	6mer_site	1291	5UTR
hsa-miR-29c-3p	6mer_site_SUPPL	57	5UTR
hsa-miR-29c-3p	7merA1_site	131	5UTR
hsa-miR-29c-3p	7merA1_site_SUPPL	7	5UTR
hsa-miR-29c-3p	7merm8_site	415	5UTR
hsa-miR-29c-3p	7merm8_site_SUPPL	18	5UTR
hsa-miR-29c-3p	8mer_site	38	5UTR
hsa-miR-29c-3p	8mer_site_SUPPL	2	5UTR
hsa-miR-301a-3p	6mer_site	954	5UTR
hsa-miR-301a-3p	6mer_site_SUPPL	24	5UTR
hsa-miR-301a-3p	7merA1_site	95	5UTR
hsa-miR-301a-3p	7merA1_site_SUPPL	3	5UTR
hsa-miR-301a-3p	7merm8_site	184	5UTR
hsa-miR-301a-3p	7merm8_site_SUPPL	7	5UTR
hsa-miR-301a-3p	8mer_site	19	5UTR
hsa-miR-301a-3p	8mer_site_SUPPL	2	5UTR
hsa-miR-30a-5p	6mer_site	274	5UTR
hsa-miR-30a-5p	6mer_site_SUPPL	8	5UTR
hsa-miR-30a-5p	7merA1_site	168	5UTR
hsa-miR-30a-5p	7merA1_site_SUPPL	4	5UTR
hsa-miR-30a-5p	7merm8_site	165	5UTR
hsa-miR-30a-5p	7merm8_site_SUPPL	1	5UTR
hsa-miR-30a-5p	8mer_site	76	5UTR
hsa-miR-30a-5p	8mer_site_SUPPL	1	5UTR
hsa-miR-30b-5p	6mer_site	258	5UTR
hsa-miR-30b-5p	6mer_site_SUPPL	24	5UTR
hsa-miR-30b-5p	7merA1_site	165	5UTR
hsa-miR-30b-5p	7merA1_site_SUPPL	7	5UTR
hsa-miR-30b-5p	7merm8_site	152	5UTR
hsa-miR-30b-5p	7merm8_site_SUPPL	14	5UTR
hsa-miR-30b-5p	8mer_site	74	5UTR
hsa-miR-30b-5p	8mer_site_SUPPL	3	5UTR
hsa-miR-30c-5p	6mer_site	258	5UTR
hsa-miR-30c-5p	6mer_site_SUPPL	24	5UTR
hsa-miR-30c-5p	7merA1_site	165	5UTR
hsa-miR-30c-5p	7merA1_site_SUPPL	7	5UTR
hsa-miR-30c-5p	7merm8_site	152	5UTR
hsa-miR-30c-5p	7merm8_site_SUPPL	14	5UTR
hsa-miR-30c-5p	8mer_site	74	5UTR
hsa-miR-30c-5p	8mer_site_SUPPL	3	5UTR
hsa-miR-30d-5p	6mer_site	274	5UTR
hsa-miR-30d-5p	6mer_site_SUPPL	8	5UTR
hsa-miR-30d-5p	7merA1_site	168	5UTR
hsa-miR-30d-5p	7merA1_site_SUPPL	4	5UTR
hsa-miR-30d-5p	7merm8_site	165	5UTR
hsa-miR-30d-5p	7merm8_site_SUPPL	1	5UTR
hsa-miR-30d-5p	8mer_site	76	5UTR
hsa-miR-30d-5p	8mer_site_SUPPL	1	5UTR
hsa-miR-30e-5p	6mer_site	270	5UTR
hsa-miR-30e-5p	6mer_site_SUPPL	12	5UTR
hsa-miR-30e-5p	7merA1_site	168	5UTR
hsa-miR-30e-5p	7merA1_site_SUPPL	4	5UTR
hsa-miR-30e-5p	7merm8_site	159	5UTR
hsa-miR-30e-5p	7merm8_site_SUPPL	7	5UTR
hsa-miR-30e-5p	8mer_site	72	5UTR
hsa-miR-30e-5p	8mer_site_SUPPL	5	5UTR
hsa-miR-31-5p	6mer_site	984	5UTR
hsa-miR-31-5p	6mer_site_SUPPL	105	5UTR
hsa-miR-31-5p	7merA1_site	264	5UTR
hsa-miR-31-5p	7merA1_site_SUPPL	21	5UTR
hsa-miR-31-5p	7merm8_site	310	5UTR
hsa-miR-31-5p	7merm8_site_SUPPL	23	5UTR
hsa-miR-31-5p	8mer_site	60	5UTR
hsa-miR-31-5p	8mer_site_SUPPL	2	5UTR
hsa-miR-32-5p	6mer_site	552	5UTR
hsa-miR-32-5p	6mer_site_SUPPL	23	5UTR
hsa-miR-32-5p	7merA1_site	140	5UTR
hsa-miR-32-5p	7merA1_site_SUPPL	2	5UTR
hsa-miR-32-5p	7merm8_site	163	5UTR
hsa-miR-32-5p	7merm8_site_SUPPL	2	5UTR
hsa-miR-32-5p	8mer_site	21	5UTR
hsa-miR-338-3p	6mer_site	1970	5UTR
hsa-miR-338-3p	6mer_site_SUPPL	61	5UTR
hsa-miR-338-3p	7merA1_site	536	5UTR
hsa-miR-338-3p	7merA1_site_SUPPL	16	5UTR
hsa-miR-338-3p	7merm8_site	155	5UTR
hsa-miR-338-3p	7merm8_site_SUPPL	5	5UTR
hsa-miR-338-3p	8mer_site	43	5UTR
hsa-miR-338-3p	8mer_site_SUPPL	2	5UTR
hsa-miR-33a-5p	6mer_site	625	5UTR
hsa-miR-33a-5p	6mer_site_SUPPL	48	5UTR
hsa-miR-33a-5p	7merA1_site	205	5UTR
hsa-miR-33a-5p	7merA1_site_SUPPL	12	5UTR
hsa-miR-33a-5p	7merm8_site	100	5UTR
hsa-miR-33a-5p	7merm8_site_SUPPL	13	5UTR
hsa-miR-33a-5p	8mer_site	20	5UTR
hsa-miR-33a-5p	8mer_site_SUPPL	2	5UTR
hsa-miR-33b-5p	6mer_site	625	5UTR
hsa-miR-33b-5p	6mer_site_SUPPL	51	5UTR
hsa-miR-33b-5p	7merA1_site	207	5UTR
hsa-miR-33b-5p	7merA1_site_SUPPL	12	5UTR
hsa-miR-33b-5p	7merm8_site	104	5UTR
hsa-miR-33b-5p	7merm8_site_SUPPL	9	5UTR
hsa-miR-33b-5p	8mer_site	15	5UTR
hsa-miR-33b-5p	8mer_site_SUPPL	3	5UTR
hsa-miR-34a-5p	6mer_site	728	5UTR
hsa-miR-34a-5p	6mer_site_SUPPL	72	5UTR
hsa-miR-34a-5p	7merA1_site	255	5UTR
hsa-miR-34a-5p	7merA1_site_SUPPL	19	5UTR
hsa-miR-34a-5p	7merm8_site	448	5UTR
hsa-miR-34a-5p	7merm8_site_SUPPL	42	5UTR
hsa-miR-34a-5p	8mer_site	119	5UTR
hsa-miR-34a-5p	8mer_site_SUPPL	13	5UTR
hsa-miR-34c-5p	6mer_site	780	5UTR
hsa-miR-34c-5p	6mer_site_SUPPL	20	5UTR
hsa-miR-34c-5p	7merA1_site	269	5UTR
hsa-miR-34c-5p	7merA1_site_SUPPL	5	5UTR
hsa-miR-34c-5p	7merm8_site	476	5UTR
hsa-miR-34c-5p	7merm8_site_SUPPL	14	5UTR
hsa-miR-34c-5p	8mer_site	130	5UTR
hsa-miR-34c-5p	8mer_site_SUPPL	2	5UTR
hsa-miR-363-3p	6mer_site	513	5UTR
hsa-miR-363-3p	6mer_site_SUPPL	58	5UTR
hsa-miR-363-3p	7merA1_site	126	5UTR
hsa-miR-363-3p	7merA1_site_SUPPL	15	5UTR
hsa-miR-363-3p	7merm8_site	159	5UTR
hsa-miR-363-3p	7merm8_site_SUPPL	31	5UTR
hsa-miR-363-3p	8mer_site	20	5UTR
hsa-miR-363-3p	8mer_site_SUPPL	1	5UTR
hsa-miR-365a-3p	6mer_site	709	5UTR
hsa-miR-365a-3p	6mer_site_SUPPL	64	5UTR
hsa-miR-365a-3p	7merA1_site	110	5UTR
hsa-miR-365a-3p	7merA1_site_SUPPL	9	5UTR
hsa-miR-365a-3p	7merm8_site	172	5UTR
hsa-miR-365a-3p	7merm8_site_SUPPL	4	5UTR
hsa-miR-365a-3p	8mer_site	26	5UTR
hsa-miR-365a-3p	8mer_site_SUPPL	1	5UTR
hsa-miR-375	6mer_site	704	5UTR
hsa-miR-375	6mer_site_SUPPL	77	5UTR
hsa-miR-375	7merA1_site	386	5UTR
hsa-miR-375	7merA1_site_SUPPL	33	5UTR
hsa-miR-375	7merm8_site	29	5UTR
hsa-miR-375	7merm8_site_SUPPL	2	5UTR
hsa-miR-375	8mer_site	13	5UTR
hsa-miR-375	8mer_site_SUPPL	2	5UTR
hsa-miR-383-5p	6mer_site	692	5UTR
hsa-miR-383-5p	6mer_site_SUPPL	22	5UTR
hsa-miR-383-5p	7merA1_site	210	5UTR
hsa-miR-383-5p	7merA1_site_SUPPL	11	5UTR
hsa-miR-383-5p	7merm8_site	178	5UTR
hsa-miR-383-5p	7merm8_site_SUPPL	4	5UTR
hsa-miR-383-5p	8mer_site	55	5UTR
hsa-miR-383-5p	8mer_site_SUPPL	3	5UTR
hsa-miR-424-5p	6mer_site	2234	5UTR
hsa-miR-424-5p	6mer_site_SUPPL	53	5UTR
hsa-miR-424-5p	7merA1_site	159	5UTR
hsa-miR-424-5p	7merA1_site_SUPPL	7	5UTR
hsa-miR-424-5p	7merm8_site	424	5UTR
hsa-miR-424-5p	7merm8_site_SUPPL	18	5UTR
hsa-miR-424-5p	8mer_site	43	5UTR
hsa-miR-424-5p	8mer_site_SUPPL	2	5UTR
hsa-miR-425-5p	6mer_site	654	5UTR
hsa-miR-425-5p	6mer_site_SUPPL	48	5UTR
hsa-miR-425-5p	7merA1_site	97	5UTR
hsa-miR-425-5p	7merA1_site_SUPPL	5	5UTR
hsa-miR-425-5p	7merm8_site	149	5UTR
hsa-miR-425-5p	7merm8_site_SUPPL	9	5UTR
hsa-miR-425-5p	8mer_site	19	5UTR
hsa-miR-425-5p	8mer_site_SUPPL	1	5UTR
hsa-miR-429	6mer_site	461	5UTR
hsa-miR-429	6mer_site_SUPPL	21	5UTR
hsa-miR-429	7merA1_site	92	5UTR
hsa-miR-429	7merA1_site_SUPPL	5	5UTR
hsa-miR-429	7merm8_site	151	5UTR
hsa-miR-429	7merm8_site_SUPPL	3	5UTR
hsa-miR-429	8mer_site	24	5UTR
hsa-miR-429	8mer_site_SUPPL	2	5UTR
hsa-miR-451a	6mer_site	325	5UTR
hsa-miR-451a	6mer_site_SUPPL	1	5UTR
hsa-miR-451a	7merA1_site	44	5UTR
hsa-miR-451a	7merA1_site_SUPPL	1	5UTR
hsa-miR-451a	7merm8_site	69	5UTR
hsa-miR-451a	7merm8_site_SUPPL	5	5UTR
hsa-miR-451a	8mer_site	14	5UTR
hsa-miR-451a	8mer_site_SUPPL	1	5UTR
hsa-miR-454-3p	6mer_site	936	5UTR
hsa-miR-454-3p	6mer_site_SUPPL	42	5UTR
hsa-miR-454-3p	7merA1_site	92	5UTR
hsa-miR-454-3p	7merA1_site_SUPPL	6	5UTR
hsa-miR-454-3p	7merm8_site	185	5UTR
hsa-miR-454-3p	7merm8_site_SUPPL	6	5UTR
hsa-miR-454-3p	8mer_site	20	5UTR
hsa-miR-454-3p	8mer_site_SUPPL	1	5UTR
hsa-miR-455-3p	6mer_site	1322	5UTR
hsa-miR-455-3p	6mer_site_SUPPL	18	5UTR
hsa-miR-455-3p	7merA1_site	404	5UTR
hsa-miR-455-3p	7merA1_site_SUPPL	13	5UTR
hsa-miR-455-3p	7merm8_site	308	5UTR
hsa-miR-455-3p	7merm8_site_SUPPL	6	5UTR
hsa-miR-455-3p	8mer_site	94	5UTR
hsa-miR-455-3p	8mer_site_SUPPL	3	5UTR
hsa-miR-455-5p	6mer_site	555	5UTR
hsa-miR-455-5p	6mer_site_SUPPL	24	5UTR
hsa-miR-455-5p	7merA1_site	94	5UTR
hsa-miR-455-5p	7merA1_site_SUPPL	2	5UTR
hsa-miR-455-5p	7merm8_site	150	5UTR
hsa-miR-455-5p	7merm8_site_SUPPL	10	5UTR
hsa-miR-455-5p	8mer_site	24	5UTR
hsa-miR-497-5p	6mer_site	2143	5UTR
hsa-miR-497-5p	6mer_site_SUPPL	139	5UTR
hsa-miR-497-5p	7merA1_site	152	5UTR
hsa-miR-497-5p	7merA1_site_SUPPL	12	5UTR
hsa-miR-497-5p	7merm8_site	404	5UTR
hsa-miR-497-5p	7merm8_site_SUPPL	24	5UTR
hsa-miR-497-5p	8mer_site	45	5UTR
hsa-miR-497-5p	8mer_site_SUPPL	2	5UTR
hsa-miR-590-5p	6mer_site	489	5UTR
hsa-miR-590-5p	6mer_site_SUPPL	45	5UTR
hsa-miR-590-5p	7merA1_site	69	5UTR
hsa-miR-590-5p	7merA1_site_SUPPL	12	5UTR
hsa-miR-590-5p	7merm8_site	92	5UTR
hsa-miR-590-5p	7merm8_site_SUPPL	6	5UTR
hsa-miR-590-5p	8mer_site	8	5UTR
hsa-miR-590-5p	8mer_site_SUPPL	4	5UTR
hsa-miR-7-5p	6mer_site	1573	5UTR
hsa-miR-7-5p	6mer_site_SUPPL	39	5UTR
hsa-miR-7-5p	7merA1_site	350	5UTR
hsa-miR-7-5p	7merA1_site_SUPPL	15	5UTR
hsa-miR-7-5p	7merm8_site	253	5UTR
hsa-miR-7-5p	7merm8_site_SUPPL	9	5UTR
hsa-miR-7-5p	8mer_site	80	5UTR
hsa-miR-7-5p	8mer_site_SUPPL	1	5UTR
hsa-miR-9-5p	6mer_site	1202	5UTR
hsa-miR-9-5p	6mer_site_SUPPL	40	5UTR
hsa-miR-9-5p	7merA1_site	343	5UTR
hsa-miR-9-5p	7merA1_site_SUPPL	11	5UTR
hsa-miR-9-5p	7merm8_site	173	5UTR
hsa-miR-9-5p	7merm8_site_SUPPL	8	5UTR
hsa-miR-9-5p	8mer_site	73	5UTR
hsa-miR-9-5p	8mer_site_SUPPL	2	5UTR
hsa-miR-92a-3p	6mer_site	548	5UTR
hsa-miR-92a-3p	6mer_site_SUPPL	31	5UTR
hsa-miR-92a-3p	7merA1_site	135	5UTR
hsa-miR-92a-3p	7merA1_site_SUPPL	8	5UTR
hsa-miR-92a-3p	7merm8_site	98	5UTR
hsa-miR-92a-3p	7merm8_site_SUPPL	2	5UTR
hsa-miR-92a-3p	8mer_site	12	5UTR
hsa-miR-92b-3p	6mer_site	548	5UTR
hsa-miR-92b-3p	6mer_site_SUPPL	31	5UTR
hsa-miR-92b-3p	7merA1_site	135	5UTR
hsa-miR-92b-3p	7merA1_site_SUPPL	8	5UTR
hsa-miR-92b-3p	7merm8_site	98	5UTR
hsa-miR-92b-3p	7merm8_site_SUPPL	2	5UTR
hsa-miR-92b-3p	8mer_site	12	5UTR
hsa-miR-93-5p	6mer_site	907	5UTR
hsa-miR-93-5p	6mer_site_SUPPL	16	5UTR
hsa-miR-93-5p	7merA1_site	147	5UTR
hsa-miR-93-5p	7merA1_site_SUPPL	3	5UTR
hsa-miR-93-5p	7merm8_site	207	5UTR
hsa-miR-93-5p	7merm8_site_SUPPL	10	5UTR
hsa-miR-93-5p	8mer_site	25	5UTR
hsa-miR-96-5p	6mer_site	756	5UTR
hsa-miR-96-5p	6mer_site_SUPPL	30	5UTR
hsa-miR-96-5p	7merA1_site	240	5UTR
hsa-miR-96-5p	7merA1_site_SUPPL	13	5UTR
hsa-miR-96-5p	7merm8_site	134	5UTR
hsa-miR-96-5p	7merm8_site_SUPPL	3	5UTR
hsa-miR-96-5p	8mer_site	46	5UTR
hsa-miR-96-5p	8mer_site_SUPPL	4	5UTR
hsa-miR-98-5p	6mer_site	432	5UTR
hsa-miR-98-5p	6mer_site_SUPPL	20	5UTR
hsa-miR-98-5p	7merA1_site	164	5UTR
hsa-miR-98-5p	7merA1_site_SUPPL	4	5UTR
hsa-miR-98-5p	7merm8_site	242	5UTR
hsa-miR-98-5p	7merm8_site_SUPPL	8	5UTR
hsa-miR-98-5p	8mer_site	83	5UTR
hsa-miR-98-5p	8mer_site_SUPPL	6	5UTR
hsa-miR-99a-5p	6mer_site	481	5UTR
hsa-miR-99a-5p	6mer_site_SUPPL	12	5UTR
hsa-miR-99a-5p	7merA1_site	48	5UTR
hsa-miR-99a-5p	7merm8_site	30	5UTR
hsa-miR-99a-5p	8mer_site	5	5UTR
hsa-miR-99b-5p	6mer_site	470	5UTR
hsa-miR-99b-5p	6mer_site_SUPPL	23	5UTR
hsa-miR-99b-5p	7merA1_site	46	5UTR
hsa-miR-99b-5p	7merA1_site_SUPPL	2	5UTR
hsa-miR-99b-5p	7merm8_site	30	5UTR
hsa-miR-99b-5p	8mer_site	5	5UTR
hsa-let-7a-5p	6mer_site	1135	CDS
hsa-let-7a-5p	6mer_site_SUPPL	101	CDS
hsa-let-7a-5p	7merA1_site	670	CDS
hsa-let-7a-5p	7merA1_site_SUPPL	56	CDS
hsa-let-7a-5p	7merm8_site	725	CDS
hsa-let-7a-5p	7merm8_site_SUPPL	40	CDS
hsa-let-7a-5p	8mer_site	361	CDS
hsa-let-7a-5p	8mer_site_SUPPL	23	CDS
hsa-let-7b-5p	6mer_site	1135	CDS
hsa-let-7b-5p	6mer_site_SUPPL	101	CDS
hsa-let-7b-5p	7merA1_site	670	CDS
hsa-let-7b-5p	7merA1_site_SUPPL	56	CDS
hsa-let-7b-5p	7merm8_site	725	CDS
hsa-let-7b-5p	7merm8_site_SUPPL	40	CDS
hsa-let-7b-5p	8mer_site	361	CDS
hsa-let-7b-5p	8mer_site_SUPPL	23	CDS
hsa-let-7c-5p	6mer_site	1135	CDS
hsa-let-7c-5p	6mer_site_SUPPL	101	CDS
hsa-let-7c-5p	7merA1_site	670	CDS
hsa-let-7c-5p	7merA1_site_SUPPL	56	CDS
hsa-let-7c-5p	7merm8_site	725	CDS
hsa-let-7c-5p	7merm8_site_SUPPL	40	CDS
hsa-let-7c-5p	8mer_site	361	CDS
hsa-let-7c-5p	8mer_site_SUPPL	23	CDS
hsa-let-7d-5p	6mer_site	1168	CDS
hsa-let-7d-5p	6mer_site_SUPPL	68	CDS
hsa-let-7d-5p	7merA1_site	677	CDS
hsa-let-7d-5p	7merA1_site_SUPPL	49	CDS
hsa-let-7d-5p	7merm8_site	715	CDS
hsa-let-7d-5p	7merm8_site_SUPPL	50	CDS
hsa-let-7d-5p	8mer_site	367	CDS
hsa-let-7d-5p	8mer_site_SUPPL	17	CDS
hsa-let-7e-5p	6mer_site	1145	CDS
hsa-let-7e-5p	6mer_site_SUPPL	101	CDS
hsa-let-7e-5p	7merA1_site	677	CDS
hsa-let-7e-5p	7merA1_site_SUPPL	53	CDS
hsa-let-7e-5p	7merm8_site	646	CDS
hsa-let-7e-5p	7merm8_site_SUPPL	39	CDS
hsa-let-7e-5p	8mer_site	310	CDS
hsa-let-7e-5p	8mer_site_SUPPL	23	CDS
hsa-let-7f-5p	6mer_site	1135	CDS
hsa-let-7f-5p	6mer_site_SUPPL	101	CDS
hsa-let-7f-5p	7merA1_site	670	CDS
hsa-let-7f-5p	7merA1_site_SUPPL	56	CDS
hsa-let-7f-5p	7merm8_site	725	CDS
hsa-let-7f-5p	7merm8_site_SUPPL	40	CDS
hsa-let-7f-5p	8mer_site	361	CDS
hsa-let-7f-5p	8mer_site_SUPPL	23	CDS
hsa-let-7g-5p	6mer_site	1135	CDS
hsa-let-7g-5p	6mer_site_SUPPL	101	CDS
hsa-let-7g-5p	7merA1_site	670	CDS
hsa-let-7g-5p	7merA1_site_SUPPL	56	CDS
hsa-let-7g-5p	7merm8_site	725	CDS
hsa-let-7g-5p	7merm8_site_SUPPL	40	CDS
hsa-let-7g-5p	8mer_site	361	CDS
hsa-let-7g-5p	8mer_site_SUPPL	23	CDS
hsa-let-7i-5p	6mer_site	1135	CDS
hsa-let-7i-5p	6mer_site_SUPPL	101	CDS
hsa-let-7i-5p	7merA1_site	670	CDS
hsa-let-7i-5p	7merA1_site_SUPPL	56	CDS
hsa-let-7i-5p	7merm8_site	725	CDS
hsa-let-7i-5p	7merm8_site_SUPPL	40	CDS
hsa-let-7i-5p	8mer_site	361	CDS
hsa-let-7i-5p	8mer_site_SUPPL	23	CDS
hsa-miR-1-3p	6mer_site	1656	CDS
hsa-miR-1-3p	6mer_site_SUPPL	92	CDS
hsa-miR-1-3p	7merA1_site	730	CDS
hsa-miR-1-3p	7merA1_site_SUPPL	58	CDS
hsa-miR-1-3p	7merm8_site	441	CDS
hsa-miR-1-3p	7merm8_site_SUPPL	31	CDS
hsa-miR-1-3p	8mer_site	228	CDS
hsa-miR-1-3p	8mer_site_SUPPL	14	CDS
hsa-miR-100-5p	6mer_site	939	CDS
hsa-miR-100-5p	6mer_site_SUPPL	26	CDS
hsa-miR-100-5p	7merA1_site	173	CDS
hsa-miR-100-5p	7merA1_site_SUPPL	5	CDS
hsa-miR-100-5p	7merm8_site	122	CDS
hsa-miR-100-5p	7merm8_site_SUPPL	5	CDS
hsa-miR-100-5p	8mer_site	26	CDS
hsa-miR-101-3p	6mer_site	1784	CDS
hsa-miR-101-3p	6mer_site_SUPPL	82	CDS
hsa-miR-101-3p	7merA1_site	328	CDS
hsa-miR-101-3p	7merA1_site_SUPPL	13	CDS
hsa-miR-101-3p	7merm8_site	295	CDS
hsa-miR-101-3p	7merm8_site_SUPPL	14	CDS
hsa-miR-101-3p	8mer_site	43	CDS
hsa-miR-101-3p	8mer_site_SUPPL	1	CDS
hsa-miR-103a-3p	6mer_site	2030	CDS
hsa-miR-103a-3p	6mer_site_SUPPL	338	CDS
hsa-miR-103a-3p	7merA1_site	782	CDS
hsa-miR-103a-3p	7merA1_site_SUPPL	85	CDS
hsa-miR-103a-3p	7merm8_site	403	CDS
hsa-miR-103a-3p	7merm8_site_SUPPL	67	CDS
hsa-miR-103a-3p	8mer_site	151	CDS
hsa-miR-103a-3p	8mer_site_SUPPL	15	CDS
hsa-miR-106a-5p	6mer_site	2106	CDS
hsa-miR-106a-5p	6mer_site_SUPPL	129	CDS
hsa-miR-106a-5p	7merA1_site	296	CDS
hsa-miR-106a-5p	7merA1_site_SUPPL	19	CDS
hsa-miR-106a-5p	7merm8_site	392	CDS
hsa-miR-106a-5p	7merm8_site_SUPPL	32	CDS
hsa-miR-106a-5p	8mer_site	92	CDS
hsa-miR-106a-5p	8mer_site_SUPPL	3	CDS
hsa-miR-106b-5p	6mer_site	2106	CDS
hsa-miR-106b-5p	6mer_site_SUPPL	129	CDS
hsa-miR-106b-5p	7merA1_site	296	CDS
hsa-miR-106b-5p	7merA1_site_SUPPL	19	CDS
hsa-miR-106b-5p	7merm8_site	392	CDS
hsa-miR-106b-5p	7merm8_site_SUPPL	32	CDS
hsa-miR-106b-5p	8mer_site	92	CDS
hsa-miR-106b-5p	8mer_site_SUPPL	3	CDS
hsa-miR-107	6mer_site	2030	CDS
hsa-miR-107	6mer_site_SUPPL	338	CDS
hsa-miR-107	7merA1_site	782	CDS
hsa-miR-107	7merA1_site_SUPPL	85	CDS
hsa-miR-107	7merm8_site	403	CDS
hsa-miR-107	7merm8_site_SUPPL	67	CDS
hsa-miR-107	8mer_site	151	CDS
hsa-miR-107	8mer_site_SUPPL	15	CDS
hsa-miR-10a-5p	6mer_site	2360	CDS
hsa-miR-10a-5p	6mer_site_SUPPL	74	CDS
hsa-miR-10a-5p	7merA1_site	298	CDS
hsa-miR-10a-5p	7merA1_site_SUPPL	12	CDS
hsa-miR-10a-5p	7merm8_site	481	CDS
hsa-miR-10a-5p	7merm8_site_SUPPL	18	CDS
hsa-miR-10a-5p	8mer_site	80	CDS
hsa-miR-10b-5p	6mer_site	2360	CDS
hsa-miR-10b-5p	6mer_site_SUPPL	74	CDS
hsa-miR-10b-5p	7merA1_site	298	CDS
hsa-miR-10b-5p	7merA1_site_SUPPL	12	CDS
hsa-miR-10b-5p	7merm8_site	481	CDS
hsa-miR-10b-5p	7merm8_site_SUPPL	18	CDS
hsa-miR-10b-5p	8mer_site	80	CDS
hsa-miR-125a-5p	6mer_site	1427	CDS
hsa-miR-125a-5p	6mer_site_SUPPL	53	CDS
hsa-miR-125a-5p	7merA1_site	879	CDS
hsa-miR-125a-5p	7merA1_site_SUPPL	29	CDS
hsa-miR-125a-5p	7merm8_site	713	CDS
hsa-miR-125a-5p	7merm8_site_SUPPL	19	CDS
hsa-miR-125a-5p	8mer_site	306	CDS
hsa-miR-125a-5p	8mer_site_SUPPL	10	CDS
hsa-miR-125b-5p	6mer_site	1444	CDS
hsa-miR-125b-5p	6mer_site_SUPPL	36	CDS
hsa-miR-125b-5p	7merA1_site	886	CDS
hsa-miR-125b-5p	7merA1_site_SUPPL	22	CDS
hsa-miR-125b-5p	7merm8_site	721	CDS
hsa-miR-125b-5p	7merm8_site_SUPPL	11	CDS
hsa-miR-125b-5p	8mer_site	312	CDS
hsa-miR-125b-5p	8mer_site_SUPPL	4	CDS
hsa-miR-126-3p	6mer_site	651	CDS
hsa-miR-126-3p	6mer_site_SUPPL	12	CDS
hsa-miR-126-3p	7merA1_site	282	CDS
hsa-miR-126-3p	7merA1_site_SUPPL	10	CDS
hsa-miR-126-3p	7merm8_site	92	CDS
hsa-miR-126-3p	7merm8_site_SUPPL	1	CDS
hsa-miR-126-3p	8mer_site	39	CDS
hsa-miR-1271-5p	6mer_site	2337	CDS
hsa-miR-1271-5p	6mer_site_SUPPL	116	CDS
hsa-miR-1271-5p	7merA1_site	754	CDS
hsa-miR-1271-5p	7merA1_site_SUPPL	40	CDS
hsa-miR-1271-5p	7merm8_site	422	CDS
hsa-miR-1271-5p	7merm8_site_SUPPL	17	CDS
hsa-miR-1271-5p	8mer_site	139	CDS
hsa-miR-1271-5p	8mer_site_SUPPL	12	CDS
hsa-miR-128-3p	6mer_site	1933	CDS
hsa-miR-128-3p	6mer_site_SUPPL	156	CDS
hsa-miR-128-3p	7merA1_site	862	CDS
hsa-miR-128-3p	7merA1_site_SUPPL	62	CDS
hsa-miR-128-3p	7merm8_site	718	CDS
hsa-miR-128-3p	7merm8_site_SUPPL	55	CDS
hsa-miR-128-3p	8mer_site	185	CDS
hsa-miR-128-3p	8mer_site_SUPPL	15	CDS
hsa-miR-129-5p	6mer_site	1835	CDS
hsa-miR-129-5p	6mer_site_SUPPL	125	CDS
hsa-miR-129-5p	7merA1_site	545	CDS
hsa-miR-129-5p	7merA1_site_SUPPL	35	CDS
hsa-miR-129-5p	7merm8_site	477	CDS
hsa-miR-129-5p	7merm8_site_SUPPL	41	CDS
hsa-miR-129-5p	8mer_site	165	CDS
hsa-miR-129-5p	8mer_site_SUPPL	12	CDS
hsa-miR-130a-3p	6mer_site	2439	CDS
hsa-miR-130a-3p	6mer_site_SUPPL	85	CDS
hsa-miR-130a-3p	7merA1_site	364	CDS
hsa-miR-130a-3p	7merA1_site_SUPPL	16	CDS
hsa-miR-130a-3p	7merm8_site	383	CDS
hsa-miR-130a-3p	7merm8_site_SUPPL	27	CDS
hsa-miR-130a-3p	8mer_site	59	CDS
hsa-miR-130a-3p	8mer_site_SUPPL	1	CDS
hsa-miR-130b-3p	6mer_site	2408	CDS
hsa-miR-130b-3p	6mer_site_SUPPL	116	CDS
hsa-miR-130b-3p	7merA1_site	363	CDS
hsa-miR-130b-3p	7merA1_site_SUPPL	17	CDS
hsa-miR-130b-3p	7merm8_site	376	CDS
hsa-miR-130b-3p	7merm8_site_SUPPL	34	CDS
hsa-miR-130b-3p	8mer_site	58	CDS
hsa-miR-130b-3p	8mer_site_SUPPL	2	CDS
hsa-miR-132-3p	6mer_site	1692	CDS
hsa-miR-132-3p	6mer_site_SUPPL	164	CDS
hsa-miR-132-3p	7merA1_site	316	CDS
hsa-miR-132-3p	7merA1_site_SUPPL	22	CDS
hsa-miR-132-3p	7merm8_site	352	CDS
hsa-miR-132-3p	7merm8_site_SUPPL	34	CDS
hsa-miR-132-3p	8mer_site	65	CDS
hsa-miR-132-3p	8mer_site_SUPPL	4	CDS
hsa-miR-133a-3p	6mer_site	2458	CDS
hsa-miR-133a-3p	6mer_site_SUPPL	76	CDS
hsa-miR-133a-3p	7merA1_site	658	CDS
hsa-miR-133a-3p	7merA1_site_SUPPL	14	CDS
hsa-miR-133a-3p	7merm8_site	613	CDS
hsa-miR-133a-3p	7merm8_site_SUPPL	15	CDS
hsa-miR-133a-3p	8mer_site	136	CDS
hsa-miR-133a-3p	8mer_site_SUPPL	3	CDS
hsa-miR-133b	6mer_site	2120	CDS
hsa-miR-133b	6mer_site_SUPPL	73	CDS
hsa-miR-133b	7merA1_site	654	CDS
hsa-miR-133b	7merA1_site_SUPPL	29	CDS
hsa-miR-133b	7merm8_site	524	CDS
hsa-miR-133b	7merm8_site_SUPPL	16	CDS
hsa-miR-133b	8mer_site	198	CDS
hsa-miR-133b	8mer_site_SUPPL	11	CDS
hsa-miR-135a-5p	6mer_site	2157	CDS
hsa-miR-135a-5p	6mer_site_SUPPL	251	CDS
hsa-miR-135a-5p	7merA1_site	244	CDS
hsa-miR-135a-5p	7merA1_site_SUPPL	30	CDS
hsa-miR-135a-5p	7merm8_site	726	CDS
hsa-miR-135a-5p	7merm8_site_SUPPL	67	CDS
hsa-miR-135a-5p	8mer_site	124	CDS
hsa-miR-135a-5p	8mer_site_SUPPL	17	CDS
hsa-miR-135b-5p	6mer_site	2157	CDS
hsa-miR-135b-5p	6mer_site_SUPPL	251	CDS
hsa-miR-135b-5p	7merA1_site	244	CDS
hsa-miR-135b-5p	7merA1_site_SUPPL	30	CDS
hsa-miR-135b-5p	7merm8_site	726	CDS
hsa-miR-135b-5p	7merm8_site_SUPPL	67	CDS
hsa-miR-135b-5p	8mer_site	124	CDS
hsa-miR-135b-5p	8mer_site_SUPPL	17	CDS
hsa-miR-139-5p	6mer_site	1238	CDS
hsa-miR-139-5p	6mer_site_SUPPL	59	CDS
hsa-miR-139-5p	7merA1_site	495	CDS
hsa-miR-139-5p	7merA1_site_SUPPL	21	CDS
hsa-miR-139-5p	7merm8_site	262	CDS
hsa-miR-139-5p	7merm8_site_SUPPL	9	CDS
hsa-miR-139-5p	8mer_site	132	CDS
hsa-miR-139-5p	8mer_site_SUPPL	5	CDS
hsa-miR-140-3p	6mer_site	2145	CDS
hsa-miR-140-3p	6mer_site_SUPPL	80	CDS
hsa-miR-140-3p	7merA1_site	1089	CDS
hsa-miR-140-3p	7merA1_site_SUPPL	30	CDS
hsa-miR-140-3p	7merm8_site	566	CDS
hsa-miR-140-3p	7merm8_site_SUPPL	30	CDS
hsa-miR-140-3p	8mer_site	218	CDS
hsa-miR-140-3p	8mer_site_SUPPL	5	CDS
hsa-miR-140-5p	6mer_site	2334	CDS
hsa-miR-140-5p	6mer_site_SUPPL	26	CDS
hsa-miR-140-5p	7merA1_site	403	CDS
hsa-miR-140-5p	7merA1_site_SUPPL	7	CDS
hsa-miR-140-5p	7merm8_site	442	CDS
hsa-miR-140-5p	7merm8_site_SUPPL	9	CDS
hsa-miR-140-5p	8mer_site	75	CDS
hsa-miR-140-5p	8mer_site_SUPPL	1	CDS
hsa-miR-141-3p	6mer_site	1483	CDS
hsa-miR-141-3p	6mer_site_SUPPL	62	CDS
hsa-miR-141-3p	7merA1_site	278	CDS
hsa-miR-141-3p	7merA1_site_SUPPL	10	CDS
hsa-miR-141-3p	7merm8_site	745	CDS
hsa-miR-141-3p	7merm8_site_SUPPL	30	CDS
hsa-miR-141-3p	8mer_site	115	CDS
hsa-miR-141-3p	8mer_site_SUPPL	4	CDS
hsa-miR-142-3p	6mer_site	1626	CDS
hsa-miR-142-3p	6mer_site_SUPPL	52	CDS
hsa-miR-142-3p	7merA1_site	727	CDS
hsa-miR-142-3p	7merA1_site_SUPPL	29	CDS
hsa-miR-142-3p	7merm8_site	228	CDS
hsa-miR-142-3p	7merm8_site_SUPPL	9	CDS
hsa-miR-142-3p	8mer_site	108	CDS
hsa-miR-142-3p	8mer_site_SUPPL	6	CDS
hsa-miR-142-5p	6mer_site	1532	CDS
hsa-miR-142-5p	6mer_site_SUPPL	138	CDS
hsa-miR-142-5p	7merA1_site	286	CDS
hsa-miR-142-5p	7merA1_site_SUPPL	33	CDS
hsa-miR-142-5p	7merm8_site	396	CDS
hsa-miR-142-5p	7merm8_site_SUPPL	24	CDS
hsa-miR-142-5p	8mer_site	94	CDS
hsa-miR-142-5p	8mer_site_SUPPL	10	CDS
hsa-miR-143-3p	6mer_site	2085	CDS
hsa-miR-143-3p	6mer_site_SUPPL	192	CDS
hsa-miR-143-3p	7merA1_site	637	CDS
hsa-miR-143-3p	7merA1_site_SUPPL	68	CDS
hsa-miR-143-3p	7merm8_site	568	CDS
hsa-miR-143-3p	7merm8_site_SUPPL	50	CDS
hsa-miR-143-3p	8mer_site	171	CDS
hsa-miR-143-3p	8mer_site_SUPPL	19	CDS
hsa-miR-144-3p	6mer_site	1648	CDS
hsa-miR-144-3p	6mer_site_SUPPL	133	CDS
hsa-miR-144-3p	7merA1_site	287	CDS
hsa-miR-144-3p	7merA1_site_SUPPL	25	CDS
hsa-miR-144-3p	7merm8_site	378	CDS
hsa-miR-144-3p	7merm8_site_SUPPL	19	CDS
hsa-miR-144-3p	8mer_site	68	CDS
hsa-miR-144-3p	8mer_site_SUPPL	3	CDS
hsa-miR-145-5p	6mer_site	1872	CDS
hsa-miR-145-5p	6mer_site_SUPPL	268	CDS
hsa-miR-145-5p	7merA1_site	764	CDS
hsa-miR-145-5p	7merA1_site_SUPPL	98	CDS
hsa-miR-145-5p	7merm8_site	562	CDS
hsa-miR-145-5p	7merm8_site_SUPPL	73	CDS
hsa-miR-145-5p	8mer_site	264	CDS
hsa-miR-145-5p	8mer_site_SUPPL	38	CDS
hsa-miR-146a-5p	6mer_site	1365	CDS
hsa-miR-146a-5p	6mer_site_SUPPL	193	CDS
hsa-miR-146a-5p	7merA1_site	567	CDS
hsa-miR-146a-5p	7merA1_site_SUPPL	93	CDS
hsa-miR-146a-5p	7merm8_site	487	CDS
hsa-miR-146a-5p	7merm8_site_SUPPL	72	CDS
hsa-miR-146a-5p	8mer_site	151	CDS
hsa-miR-146a-5p	8mer_site_SUPPL	37	CDS
hsa-miR-146b-5p	6mer_site	1365	CDS
hsa-miR-146b-5p	6mer_site_SUPPL	193	CDS
hsa-miR-146b-5p	7merA1_site	567	CDS
hsa-miR-146b-5p	7merA1_site_SUPPL	93	CDS
hsa-miR-146b-5p	7merm8_site	487	CDS
hsa-miR-146b-5p	7merm8_site_SUPPL	72	CDS
hsa-miR-146b-5p	8mer_site	151	CDS
hsa-miR-146b-5p	8mer_site_SUPPL	37	CDS
hsa-miR-148a-3p	6mer_site	2123	CDS
hsa-miR-148a-3p	6mer_site_SUPPL	136	CDS
hsa-miR-148a-3p	7merA1_site	693	CDS
hsa-miR-148a-3p	7merA1_site_SUPPL	34	CDS
hsa-miR-148a-3p	7merm8_site	582	CDS
hsa-miR-148a-3p	7merm8_site_SUPPL	50	CDS
hsa-miR-148a-3p	8mer_site	169	CDS
hsa-miR-148a-3p	8mer_site_SUPPL	12	CDS
hsa-miR-148b-3p	6mer_site	2128	CDS
hsa-miR-148b-3p	6mer_site_SUPPL	130	CDS
hsa-miR-148b-3p	7merA1_site	688	CDS
hsa-miR-148b-3p	7merA1_site_SUPPL	35	CDS
hsa-miR-148b-3p	7merm8_site	592	CDS
hsa-miR-148b-3p	7merm8_site_SUPPL	50	CDS
hsa-miR-148b-3p	8mer_site	140	CDS
hsa-miR-148b-3p	8mer_site_SUPPL	13	CDS
hsa-miR-150-5p	6mer_site	2402	CDS
hsa-miR-150-5p	6mer_site_SUPPL	107	CDS
hsa-miR-150-5p	7merA1_site	1031	CDS
hsa-miR-150-5p	7merA1_site_SUPPL	43	CDS
hsa-miR-150-5p	7merm8_site	359	CDS
hsa-miR-150-5p	7merm8_site_SUPPL	19	CDS
hsa-miR-150-5p	8mer_site	161	CDS
hsa-miR-150-5p	8mer_site_SUPPL	16	CDS
hsa-miR-152-3p	6mer_site	2128	CDS
hsa-miR-152-3p	6mer_site_SUPPL	130	CDS
hsa-miR-152-3p	7merA1_site	688	CDS
hsa-miR-152-3p	7merA1_site_SUPPL	35	CDS
hsa-miR-152-3p	7merm8_site	592	CDS
hsa-miR-152-3p	7merm8_site_SUPPL	50	CDS
hsa-miR-152-3p	8mer_site	140	CDS
hsa-miR-152-3p	8mer_site_SUPPL	13	CDS
hsa-miR-153-3p	6mer_site	1340	CDS
hsa-miR-153-3p	6mer_site_SUPPL	82	CDS
hsa-miR-153-3p	7merA1_site	458	CDS
hsa-miR-153-3p	7merA1_site_SUPPL	26	CDS
hsa-miR-153-3p	7merm8_site	466	CDS
hsa-miR-153-3p	7merm8_site_SUPPL	20	CDS
hsa-miR-153-3p	8mer_site	115	CDS
hsa-miR-153-3p	8mer_site_SUPPL	9	CDS
hsa-miR-155-5p	6mer_site	923	CDS
hsa-miR-155-5p	6mer_site_SUPPL	57	CDS
hsa-miR-155-5p	7merA1_site	328	CDS
hsa-miR-155-5p	7merA1_site_SUPPL	17	CDS
hsa-miR-155-5p	7merm8_site	478	CDS
hsa-miR-155-5p	7merm8_site_SUPPL	33	CDS
hsa-miR-155-5p	8mer_site	179	CDS
hsa-miR-155-5p	8mer_site_SUPPL	5	CDS
hsa-miR-15a-5p	6mer_site	2267	CDS
hsa-miR-15a-5p	6mer_site_SUPPL	153	CDS
hsa-miR-15a-5p	7merA1_site	301	CDS
hsa-miR-15a-5p	7merA1_site_SUPPL	13	CDS
hsa-miR-15a-5p	7merm8_site	766	CDS
hsa-miR-15a-5p	7merm8_site_SUPPL	56	CDS
hsa-miR-15a-5p	8mer_site	98	CDS
hsa-miR-15a-5p	8mer_site_SUPPL	14	CDS
hsa-miR-15b-5p	6mer_site	2267	CDS
hsa-miR-15b-5p	6mer_site_SUPPL	153	CDS
hsa-miR-15b-5p	7merA1_site	301	CDS
hsa-miR-15b-5p	7merA1_site_SUPPL	13	CDS
hsa-miR-15b-5p	7merm8_site	766	CDS
hsa-miR-15b-5p	7merm8_site_SUPPL	56	CDS
hsa-miR-15b-5p	8mer_site	98	CDS
hsa-miR-15b-5p	8mer_site_SUPPL	14	CDS
hsa-miR-16-5p	6mer_site	2368	CDS
hsa-miR-16-5p	6mer_site_SUPPL	52	CDS
hsa-miR-16-5p	7merA1_site	295	CDS
hsa-miR-16-5p	7merA1_site_SUPPL	19	CDS
hsa-miR-16-5p	7merm8_site	798	CDS
hsa-miR-16-5p	7merm8_site_SUPPL	24	CDS
hsa-miR-16-5p	8mer_site	107	CDS
hsa-miR-16-5p	8mer_site_SUPPL	5	CDS
hsa-miR-17-5p	6mer_site	2106	CDS
hsa-miR-17-5p	6mer_site_SUPPL	129	CDS
hsa-miR-17-5p	7merA1_site	296	CDS
hsa-miR-17-5p	7merA1_site_SUPPL	19	CDS
hsa-miR-17-5p	7merm8_site	392	CDS
hsa-miR-17-5p	7merm8_site_SUPPL	32	CDS
hsa-miR-17-5p	8mer_site	92	CDS
hsa-miR-17-5p	8mer_site_SUPPL	3	CDS
hsa-miR-181a-5p	6mer_site	1901	CDS
hsa-miR-181a-5p	6mer_site_SUPPL	152	CDS
hsa-miR-181a-5p	7merA1_site	323	CDS
hsa-miR-181a-5p	7merA1_site_SUPPL	20	CDS
hsa-miR-181a-5p	7merm8_site	575	CDS
hsa-miR-181a-5p	7merm8_site_SUPPL	44	CDS
hsa-miR-181a-5p	8mer_site	107	CDS
hsa-miR-181a-5p	8mer_site_SUPPL	8	CDS
hsa-miR-181b-5p	6mer_site	1937	CDS
hsa-miR-181b-5p	6mer_site_SUPPL	156	CDS
hsa-miR-181b-5p	7merA1_site	331	CDS
hsa-miR-181b-5p	7merA1_site_SUPPL	20	CDS
hsa-miR-181b-5p	7merm8_site	533	CDS
hsa-miR-181b-5p	7merm8_site_SUPPL	40	CDS
hsa-miR-181b-5p	8mer_site	85	CDS
hsa-miR-181b-5p	8mer_site_SUPPL	8	CDS
hsa-miR-181c-5p	6mer_site	2006	CDS
hsa-miR-181c-5p	6mer_site_SUPPL	47	CDS
hsa-miR-181c-5p	7merA1_site	337	CDS
hsa-miR-181c-5p	7merA1_site_SUPPL	6	CDS
hsa-miR-181c-5p	7merm8_site	600	CDS
hsa-miR-181c-5p	7merm8_site_SUPPL	19	CDS
hsa-miR-181c-5p	8mer_site	111	CDS
hsa-miR-181c-5p	8mer_site_SUPPL	4	CDS
hsa-miR-181d-5p	6mer_site	1937	CDS
hsa-miR-181d-5p	6mer_site_SUPPL	156	CDS
hsa-miR-181d-5p	7merA1_site	331	CDS
hsa-miR-181d-5p	7merA1_site_SUPPL	20	CDS
hsa-miR-181d-5p	7merm8_site	533	CDS
hsa-miR-181d-5p	7merm8_site_SUPPL	40	CDS
hsa-miR-181d-5p	8mer_site	85	CDS
hsa-miR-181d-5p	8mer_site_SUPPL	8	CDS
hsa-miR-182-5p	6mer_site	2228	CDS
hsa-miR-182-5p	6mer_site_SUPPL	145	CDS
hsa-miR-182-5p	7merA1_site	701	CDS
hsa-miR-182-5p	7merA1_site_SUPPL	52	CDS
hsa-miR-182-5p	7merm8_site	500	CDS
hsa-miR-182-5p	7merm8_site_SUPPL	26	CDS
hsa-miR-182-5p	8mer_site	188	CDS
hsa-miR-182-5p	8mer_site_SUPPL	11	CDS
hsa-miR-183-5p	6mer_site	2749	CDS
hsa-miR-183-5p	6mer_site_SUPPL	183	CDS
hsa-miR-183-5p	7merA1_site	310	CDS
hsa-miR-183-5p	7merA1_site_SUPPL	24	CDS
hsa-miR-183-5p	7merm8_site	444	CDS
hsa-miR-183-5p	7merm8_site_SUPPL	23	CDS
hsa-miR-183-5p	8mer_site	54	CDS
hsa-miR-183-5p	8mer_site_SUPPL	5	CDS
hsa-miR-184	6mer_site	1364	CDS
hsa-miR-184	6mer_site_SUPPL	62	CDS
hsa-miR-184	7merA1_site	478	CDS
hsa-miR-184	7merA1_site_SUPPL	25	CDS
hsa-miR-184	7merm8_site	141	CDS
hsa-miR-184	7merm8_site_SUPPL	6	CDS
hsa-miR-184	8mer_site	65	CDS
hsa-miR-184	8mer_site_SUPPL	4	CDS
hsa-miR-187-3p	6mer_site	1293	CDS
hsa-miR-187-3p	6mer_site_SUPPL	55	CDS
hsa-miR-187-3p	7merA1_site	269	CDS
hsa-miR-187-3p	7merA1_site_SUPPL	16	CDS
hsa-miR-187-3p	7merm8_site	325	CDS
hsa-miR-187-3p	7merm8_site_SUPPL	22	CDS
hsa-miR-187-3p	8mer_site	84	CDS
hsa-miR-18a-5p	6mer_site	2693	CDS
hsa-miR-18a-5p	6mer_site_SUPPL	171	CDS
hsa-miR-18a-5p	7merA1_site	351	CDS
hsa-miR-18a-5p	7merA1_site_SUPPL	19	CDS
hsa-miR-18a-5p	7merm8_site	518	CDS
hsa-miR-18a-5p	7merm8_site_SUPPL	38	CDS
hsa-miR-18a-5p	8mer_site	62	CDS
hsa-miR-18a-5p	8mer_site_SUPPL	5	CDS
hsa-miR-18b-5p	6mer_site	2693	CDS
hsa-miR-18b-5p	6mer_site_SUPPL	171	CDS
hsa-miR-18b-5p	7merA1_site	351	CDS
hsa-miR-18b-5p	7merA1_site_SUPPL	19	CDS
hsa-miR-18b-5p	7merm8_site	518	CDS
hsa-miR-18b-5p	7merm8_site_SUPPL	38	CDS
hsa-miR-18b-5p	8mer_site	62	CDS
hsa-miR-18b-5p	8mer_site_SUPPL	5	CDS
hsa-miR-190a-5p	6mer_site	1033	CDS
hsa-miR-190a-5p	6mer_site_SUPPL	36	CDS
hsa-miR-190a-5p	7merA1_site	534	CDS
hsa-miR-190a-5p	7merA1_site_SUPPL	21	CDS
hsa-miR-190a-5p	7merm8_site	207	CDS
hsa-miR-190a-5p	7merm8_site_SUPPL	5	CDS
hsa-miR-190a-5p	8mer_site	97	CDS
hsa-miR-190a-5p	8mer_site_SUPPL	4	CDS
hsa-miR-191-5p	6mer_site	697	CDS
hsa-miR-191-5p	6mer_site_SUPPL	33	CDS
hsa-miR-191-5p	7merA1_site	126	CDS
hsa-miR-191-5p	7merA1_site_SUPPL	4	CDS
hsa-miR-191-5p	7merm8_site	226	CDS
hsa-miR-191-5p	7merm8_site_SUPPL	10	CDS
hsa-miR-191-5p	8mer_site	56	CDS
hsa-miR-191-5p	8mer_site_SUPPL	4	CDS
hsa-miR-192-5p	6mer_site	2327	CDS
hsa-miR-192-5p	6mer_site_SUPPL	145	CDS
hsa-miR-192-5p	7merA1_site	769	CDS
hsa-miR-192-5p	7merA1_site_SUPPL	65	CDS
hsa-miR-192-5p	7merm8_site	80	CDS
hsa-miR-192-5p	7merm8_site_SUPPL	7	CDS
hsa-miR-192-5p	8mer_site	29	CDS
hsa-miR-192-5p	8mer_site_SUPPL	4	CDS
hsa-miR-193a-3p	6mer_site	2307	CDS
hsa-miR-193a-3p	6mer_site_SUPPL	103	CDS
hsa-miR-193a-3p	7merA1_site	409	CDS
hsa-miR-193a-3p	7merA1_site_SUPPL	20	CDS
hsa-miR-193a-3p	7merm8_site	710	CDS
hsa-miR-193a-3p	7merm8_site_SUPPL	32	CDS
hsa-miR-193a-3p	8mer_site	137	CDS
hsa-miR-193a-3p	8mer_site_SUPPL	6	CDS
hsa-miR-193a-5p	6mer_site	1845	CDS
hsa-miR-193a-5p	6mer_site_SUPPL	139	CDS
hsa-miR-193a-5p	7merA1_site	797	CDS
hsa-miR-193a-5p	7merA1_site_SUPPL	36	CDS
hsa-miR-193a-5p	7merm8_site	573	CDS
hsa-miR-193a-5p	7merm8_site_SUPPL	23	CDS
hsa-miR-193a-5p	8mer_site	250	CDS
hsa-miR-193a-5p	8mer_site_SUPPL	9	CDS
hsa-miR-193b-3p	6mer_site	2306	CDS
hsa-miR-193b-3p	6mer_site_SUPPL	104	CDS
hsa-miR-193b-3p	7merA1_site	407	CDS
hsa-miR-193b-3p	7merA1_site_SUPPL	19	CDS
hsa-miR-193b-3p	7merm8_site	707	CDS
hsa-miR-193b-3p	7merm8_site_SUPPL	28	CDS
hsa-miR-193b-3p	8mer_site	130	CDS
hsa-miR-193b-3p	8mer_site_SUPPL	7	CDS
hsa-miR-194-5p	6mer_site	889	CDS
hsa-miR-194-5p	6mer_site_SUPPL	150	CDS
hsa-miR-194-5p	7merA1_site	448	CDS
hsa-miR-194-5p	7merA1_site_SUPPL	74	CDS
hsa-miR-194-5p	7merm8_site	351	CDS
hsa-miR-194-5p	7merm8_site_SUPPL	42	CDS
hsa-miR-194-5p	8mer_site	159	CDS
hsa-miR-194-5p	8mer_site_SUPPL	25	CDS
hsa-miR-195-5p	6mer_site	2368	CDS
hsa-miR-195-5p	6mer_site_SUPPL	52	CDS
hsa-miR-195-5p	7merA1_site	295	CDS
hsa-miR-195-5p	7merA1_site_SUPPL	19	CDS
hsa-miR-195-5p	7merm8_site	798	CDS
hsa-miR-195-5p	7merm8_site_SUPPL	24	CDS
hsa-miR-195-5p	8mer_site	107	CDS
hsa-miR-195-5p	8mer_site_SUPPL	5	CDS
hsa-miR-196a-5p	6mer_site	2594	CDS
hsa-miR-196a-5p	6mer_site_SUPPL	181	CDS
hsa-miR-196a-5p	7merA1_site	240	CDS
hsa-miR-196a-5p	7merA1_site_SUPPL	18	CDS
hsa-miR-196a-5p	7merm8_site	494	CDS
hsa-miR-196a-5p	7merm8_site_SUPPL	30	CDS
hsa-miR-196a-5p	8mer_site	65	CDS
hsa-miR-196a-5p	8mer_site_SUPPL	3	CDS
hsa-miR-196b-5p	6mer_site	2594	CDS
hsa-miR-196b-5p	6mer_site_SUPPL	181	CDS
hsa-miR-196b-5p	7merA1_site	240	CDS
hsa-miR-196b-5p	7merA1_site_SUPPL	18	CDS
hsa-miR-196b-5p	7merm8_site	494	CDS
hsa-miR-196b-5p	7merm8_site_SUPPL	30	CDS
hsa-miR-196b-5p	8mer_site	65	CDS
hsa-miR-196b-5p	8mer_site_SUPPL	3	CDS
hsa-miR-199a-3p	6mer_site	2284	CDS
hsa-miR-199a-3p	6mer_site_SUPPL	126	CDS
hsa-miR-199a-3p	7merA1_site	511	CDS
hsa-miR-199a-3p	7merA1_site_SUPPL	36	CDS
hsa-miR-199a-3p	7merm8_site	467	CDS
hsa-miR-199a-3p	7merm8_site_SUPPL	31	CDS
hsa-miR-199a-3p	8mer_site	101	CDS
hsa-miR-199a-3p	8mer_site_SUPPL	7	CDS
hsa-miR-199a-5p	6mer_site	2274	CDS
hsa-miR-199a-5p	6mer_site_SUPPL	38	CDS
hsa-miR-199a-5p	7merA1_site	934	CDS
hsa-miR-199a-5p	7merA1_site_SUPPL	25	CDS
hsa-miR-199a-5p	7merm8_site	473	CDS
hsa-miR-199a-5p	7merm8_site_SUPPL	4	CDS
hsa-miR-199a-5p	8mer_site	258	CDS
hsa-miR-199a-5p	8mer_site_SUPPL	7	CDS
hsa-miR-199b-3p	6mer_site	2284	CDS
hsa-miR-199b-3p	6mer_site_SUPPL	126	CDS
hsa-miR-199b-3p	7merA1_site	511	CDS
hsa-miR-199b-3p	7merA1_site_SUPPL	36	CDS
hsa-miR-199b-3p	7merm8_site	467	CDS
hsa-miR-199b-3p	7merm8_site_SUPPL	31	CDS
hsa-miR-199b-3p	8mer_site	101	CDS
hsa-miR-199b-3p	8mer_site_SUPPL	7	CDS
hsa-miR-199b-5p	6mer_site	2274	CDS
hsa-miR-199b-5p	6mer_site_SUPPL	38	CDS
hsa-miR-199b-5p	7merA1_site	934	CDS
hsa-miR-199b-5p	7merA1_site_SUPPL	25	CDS
hsa-miR-199b-5p	7merm8_site	473	CDS
hsa-miR-199b-5p	7merm8_site_SUPPL	4	CDS
hsa-miR-199b-5p	8mer_site	258	CDS
hsa-miR-199b-5p	8mer_site_SUPPL	7	CDS
hsa-miR-19a-3p	6mer_site	1120	CDS
hsa-miR-19a-3p	6mer_site_SUPPL	73	CDS
hsa-miR-19a-3p	7merA1_site	577	CDS
hsa-miR-19a-3p	7merA1_site_SUPPL	62	CDS
hsa-miR-19a-3p	7merm8_site	377	CDS
hsa-miR-19a-3p	7merm8_site_SUPPL	38	CDS
hsa-miR-19a-3p	8mer_site	230	CDS
hsa-miR-19a-3p	8mer_site_SUPPL	22	CDS
hsa-miR-19b-3p	6mer_site	1120	CDS
hsa-miR-19b-3p	6mer_site_SUPPL	73	CDS
hsa-miR-19b-3p	7merA1_site	577	CDS
hsa-miR-19b-3p	7merA1_site_SUPPL	62	CDS
hsa-miR-19b-3p	7merm8_site	377	CDS
hsa-miR-19b-3p	7merm8_site_SUPPL	38	CDS
hsa-miR-19b-3p	8mer_site	230	CDS
hsa-miR-19b-3p	8mer_site_SUPPL	22	CDS
hsa-miR-200a-3p	6mer_site	1483	CDS
hsa-miR-200a-3p	6mer_site_SUPPL	62	CDS
hsa-miR-200a-3p	7merA1_site	278	CDS
hsa-miR-200a-3p	7merA1_site_SUPPL	10	CDS
hsa-miR-200a-3p	7merm8_site	745	CDS
hsa-miR-200a-3p	7merm8_site_SUPPL	30	CDS
hsa-miR-200a-3p	8mer_site	115	CDS
hsa-miR-200a-3p	8mer_site_SUPPL	4	CDS
hsa-miR-200b-3p	6mer_site	1268	CDS
hsa-miR-200b-3p	6mer_site_SUPPL	61	CDS
hsa-miR-200b-3p	7merA1_site	302	CDS
hsa-miR-200b-3p	7merA1_site_SUPPL	14	CDS
hsa-miR-200b-3p	7merm8_site	563	CDS
hsa-miR-200b-3p	7merm8_site_SUPPL	26	CDS
hsa-miR-200b-3p	8mer_site	117	CDS
hsa-miR-200b-3p	8mer_site_SUPPL	9	CDS
hsa-miR-200c-3p	6mer_site	1268	CDS
hsa-miR-200c-3p	6mer_site_SUPPL	61	CDS
hsa-miR-200c-3p	7merA1_site	302	CDS
hsa-miR-200c-3p	7merA1_site_SUPPL	14	CDS
hsa-miR-200c-3p	7merm8_site	563	CDS
hsa-miR-200c-3p	7merm8_site_SUPPL	26	CDS
hsa-miR-200c-3p	8mer_site	117	CDS
hsa-miR-200c-3p	8mer_site_SUPPL	9	CDS
hsa-miR-204-5p	6mer_site	1533	CDS
hsa-miR-204-5p	6mer_site_SUPPL	223	CDS
hsa-miR-204-5p	7merA1_site	761	CDS
hsa-miR-204-5p	7merA1_site_SUPPL	102	CDS
hsa-miR-204-5p	7merm8_site	435	CDS
hsa-miR-204-5p	7merm8_site_SUPPL	59	CDS
hsa-miR-204-5p	8mer_site	264	CDS
hsa-miR-204-5p	8mer_site_SUPPL	66	CDS
hsa-miR-205-5p	6mer_site	1787	CDS
hsa-miR-205-5p	6mer_site_SUPPL	82	CDS
hsa-miR-205-5p	7merA1_site	1233	CDS
hsa-miR-205-5p	7merA1_site_SUPPL	64	CDS
hsa-miR-205-5p	7merm8_site	474	CDS
hsa-miR-205-5p	7merm8_site_SUPPL	13	CDS
hsa-miR-205-5p	8mer_site	329	CDS
hsa-miR-205-5p	8mer_site_SUPPL	18	CDS
hsa-miR-20a-5p	6mer_site	2106	CDS
hsa-miR-20a-5p	6mer_site_SUPPL	129	CDS
hsa-miR-20a-5p	7merA1_site	296	CDS
hsa-miR-20a-5p	7merA1_site_SUPPL	19	CDS
hsa-miR-20a-5p	7merm8_site	392	CDS
hsa-miR-20a-5p	7merm8_site_SUPPL	32	CDS
hsa-miR-20a-5p	8mer_site	92	CDS
hsa-miR-20a-5p	8mer_site_SUPPL	3	CDS
hsa-miR-20b-5p	6mer_site	2106	CDS
hsa-miR-20b-5p	6mer_site_SUPPL	129	CDS
hsa-miR-20b-5p	7merA1_site	296	CDS
hsa-miR-20b-5p	7merA1_site_SUPPL	19	CDS
hsa-miR-20b-5p	7merm8_site	392	CDS
hsa-miR-20b-5p	7merm8_site_SUPPL	32	CDS
hsa-miR-20b-5p	8mer_site	92	CDS
hsa-miR-20b-5p	8mer_site_SUPPL	3	CDS
hsa-miR-21-5p	6mer_site	980	CDS
hsa-miR-21-5p	6mer_site_SUPPL	116	CDS
hsa-miR-21-5p	7merA1_site	132	CDS
hsa-miR-21-5p	7merA1_site_SUPPL	15	CDS
hsa-miR-21-5p	7merm8_site	307	CDS
hsa-miR-21-5p	7merm8_site_SUPPL	37	CDS
hsa-miR-21-5p	8mer_site	53	CDS
hsa-miR-21-5p	8mer_site_SUPPL	7	CDS
hsa-miR-210-3p	6mer_site	1116	CDS
hsa-miR-210-3p	6mer_site_SUPPL	216	CDS
hsa-miR-210-3p	7merA1_site	230	CDS
hsa-miR-210-3p	7merA1_site_SUPPL	51	CDS
hsa-miR-210-3p	7merm8_site	231	CDS
hsa-miR-210-3p	7merm8_site_SUPPL	39	CDS
hsa-miR-210-3p	8mer_site	55	CDS
hsa-miR-210-3p	8mer_site_SUPPL	6	CDS
hsa-miR-212-3p	6mer_site	1751	CDS
hsa-miR-212-3p	6mer_site_SUPPL	105	CDS
hsa-miR-212-3p	7merA1_site	304	CDS
hsa-miR-212-3p	7merA1_site_SUPPL	34	CDS
hsa-miR-212-3p	7merm8_site	369	CDS
hsa-miR-212-3p	7merm8_site_SUPPL	17	CDS
hsa-miR-212-3p	8mer_site	63	CDS
hsa-miR-212-3p	8mer_site_SUPPL	6	CDS
hsa-miR-214-5p	6mer_site	1828	CDS
hsa-miR-214-5p	6mer_site_SUPPL	209	CDS
hsa-miR-214-5p	7merA1_site	833	CDS
hsa-miR-214-5p	7merA1_site_SUPPL	107	CDS
hsa-miR-214-5p	7merm8_site	406	CDS
hsa-miR-214-5p	7merm8_site_SUPPL	38	CDS
hsa-miR-214-5p	8mer_site	162	CDS
hsa-miR-214-5p	8mer_site_SUPPL	13	CDS
hsa-miR-215-5p	6mer_site	2327	CDS
hsa-miR-215-5p	6mer_site_SUPPL	145	CDS
hsa-miR-215-5p	7merA1_site	769	CDS
hsa-miR-215-5p	7merA1_site_SUPPL	65	CDS
hsa-miR-215-5p	7merm8_site	80	CDS
hsa-miR-215-5p	7merm8_site_SUPPL	7	CDS
hsa-miR-215-5p	8mer_site	29	CDS
hsa-miR-215-5p	8mer_site_SUPPL	4	CDS
hsa-miR-217	6mer_site	2765	CDS
hsa-miR-217	6mer_site_SUPPL	132	CDS
hsa-miR-217	7merA1_site	472	CDS
hsa-miR-217	7merA1_site_SUPPL	30	CDS
hsa-miR-217	7merm8_site	468	CDS
hsa-miR-217	7merm8_site_SUPPL	23	CDS
hsa-miR-217	8mer_site	97	CDS
hsa-miR-217	8mer_site_SUPPL	6	CDS
hsa-miR-218-5p	6mer_site	2231	CDS
hsa-miR-218-5p	6mer_site_SUPPL	45	CDS
hsa-miR-218-5p	7merA1_site	628	CDS
hsa-miR-218-5p	7merA1_site_SUPPL	15	CDS
hsa-miR-218-5p	7merm8_site	523	CDS
hsa-miR-218-5p	7merm8_site_SUPPL	8	CDS
hsa-miR-218-5p	8mer_site	215	CDS
hsa-miR-218-5p	8mer_site_SUPPL	5	CDS
hsa-miR-219a-5p	6mer_site	1136	CDS
hsa-miR-219a-5p	6mer_site_SUPPL	24	CDS
hsa-miR-219a-5p	7merA1_site	603	CDS
hsa-miR-219a-5p	7merA1_site_SUPPL	10	CDS
hsa-miR-219a-5p	7merm8_site	308	CDS
hsa-miR-219a-5p	7merm8_site_SUPPL	3	CDS
hsa-miR-219a-5p	8mer_site	144	CDS
hsa-miR-219a-5p	8mer_site_SUPPL	3	CDS
hsa-miR-22-3p	6mer_site	2615	CDS
hsa-miR-22-3p	6mer_site_SUPPL	272	CDS
hsa-miR-22-3p	7merA1_site	319	CDS
hsa-miR-22-3p	7merA1_site_SUPPL	28	CDS
hsa-miR-22-3p	7merm8_site	602	CDS
hsa-miR-22-3p	7merm8_site_SUPPL	49	CDS
hsa-miR-22-3p	8mer_site	80	CDS
hsa-miR-22-3p	8mer_site_SUPPL	9	CDS
hsa-miR-221-3p	6mer_site	932	CDS
hsa-miR-221-3p	6mer_site_SUPPL	96	CDS
hsa-miR-221-3p	7merA1_site	427	CDS
hsa-miR-221-3p	7merA1_site_SUPPL	58	CDS
hsa-miR-221-3p	7merm8_site	211	CDS
hsa-miR-221-3p	7merm8_site_SUPPL	20	CDS
hsa-miR-221-3p	8mer_site	94	CDS
hsa-miR-221-3p	8mer_site_SUPPL	15	CDS
hsa-miR-222-3p	6mer_site	1018	CDS
hsa-miR-222-3p	6mer_site_SUPPL	22	CDS
hsa-miR-222-3p	7merA1_site	470	CDS
hsa-miR-222-3p	7merA1_site_SUPPL	15	CDS
hsa-miR-222-3p	7merm8_site	196	CDS
hsa-miR-222-3p	7merm8_site_SUPPL	7	CDS
hsa-miR-222-3p	8mer_site	115	CDS
hsa-miR-222-3p	8mer_site_SUPPL	2	CDS
hsa-miR-223-3p	6mer_site	1522	CDS
hsa-miR-223-3p	6mer_site_SUPPL	77	CDS
hsa-miR-223-3p	7merA1_site	685	CDS
hsa-miR-223-3p	7merA1_site_SUPPL	39	CDS
hsa-miR-223-3p	7merm8_site	245	CDS
hsa-miR-223-3p	7merm8_site_SUPPL	18	CDS
hsa-miR-223-3p	8mer_site	148	CDS
hsa-miR-223-3p	8mer_site_SUPPL	12	CDS
hsa-miR-23a-3p	6mer_site	1577	CDS
hsa-miR-23a-3p	6mer_site_SUPPL	103	CDS
hsa-miR-23a-3p	7merA1_site	780	CDS
hsa-miR-23a-3p	7merA1_site_SUPPL	41	CDS
hsa-miR-23a-3p	7merm8_site	499	CDS
hsa-miR-23a-3p	7merm8_site_SUPPL	17	CDS
hsa-miR-23a-3p	8mer_site	301	CDS
hsa-miR-23a-3p	8mer_site_SUPPL	11	CDS
hsa-miR-23b-3p	6mer_site	1577	CDS
hsa-miR-23b-3p	6mer_site_SUPPL	103	CDS
hsa-miR-23b-3p	7merA1_site	780	CDS
hsa-miR-23b-3p	7merA1_site_SUPPL	41	CDS
hsa-miR-23b-3p	7merm8_site	499	CDS
hsa-miR-23b-3p	7merm8_site_SUPPL	17	CDS
hsa-miR-23b-3p	8mer_site	301	CDS
hsa-miR-23b-3p	8mer_site_SUPPL	11	CDS
hsa-miR-23c	6mer_site	1594	CDS
hsa-miR-23c	6mer_site_SUPPL	86	CDS
hsa-miR-23c	7merA1_site	780	CDS
hsa-miR-23c	7merA1_site_SUPPL	41	CDS
hsa-miR-23c	7merm8_site	493	CDS
hsa-miR-23c	7merm8_site_SUPPL	23	CDS
hsa-miR-23c	8mer_site	298	CDS
hsa-miR-23c	8mer_site_SUPPL	14	CDS
hsa-miR-24-3p	6mer_site	1395	CDS
hsa-miR-24-3p	6mer_site_SUPPL	195	CDS
hsa-miR-24-3p	7merA1_site	623	CDS
hsa-miR-24-3p	7merA1_site_SUPPL	62	CDS
hsa-miR-24-3p	7merm8_site	871	CDS
hsa-miR-24-3p	7merm8_site_SUPPL	146	CDS
hsa-miR-24-3p	8mer_site	316	CDS
hsa-miR-24-3p	8mer_site_SUPPL	48	CDS
hsa-miR-25-3p	6mer_site	1698	CDS
hsa-miR-25-3p	6mer_site_SUPPL	46	CDS
hsa-miR-25-3p	7merA1_site	369	CDS
hsa-miR-25-3p	7merA1_site_SUPPL	14	CDS
hsa-miR-25-3p	7merm8_site	294	CDS
hsa-miR-25-3p	7merm8_site_SUPPL	12	CDS
hsa-miR-25-3p	8mer_site	58	CDS
hsa-miR-25-3p	8mer_site_SUPPL	4	CDS
hsa-miR-26a-5p	6mer_site	1344	CDS
hsa-miR-26a-5p	6mer_site_SUPPL	131	CDS
hsa-miR-26a-5p	7merA1_site	810	CDS
hsa-miR-26a-5p	7merA1_site_SUPPL	66	CDS
hsa-miR-26a-5p	7merm8_site	241	CDS
hsa-miR-26a-5p	7merm8_site_SUPPL	19	CDS
hsa-miR-26a-5p	8mer_site	132	CDS
hsa-miR-26a-5p	8mer_site_SUPPL	12	CDS
hsa-miR-26b-5p	6mer_site	1344	CDS
hsa-miR-26b-5p	6mer_site_SUPPL	131	CDS
hsa-miR-26b-5p	7merA1_site	810	CDS
hsa-miR-26b-5p	7merA1_site_SUPPL	66	CDS
hsa-miR-26b-5p	7merm8_site	241	CDS
hsa-miR-26b-5p	7merm8_site_SUPPL	19	CDS
hsa-miR-26b-5p	8mer_site	132	CDS
hsa-miR-26b-5p	8mer_site_SUPPL	12	CDS
hsa-miR-27a-3p	6mer_site	2276	CDS
hsa-miR-27a-3p	6mer_site_SUPPL	118	CDS
hsa-miR-27a-3p	7merA1_site	839	CDS
hsa-miR-27a-3p	7merA1_site_SUPPL	50	CDS
hsa-miR-27a-3p	7merm8_site	528	CDS
hsa-miR-27a-3p	7merm8_site_SUPPL	27	CDS
hsa-miR-27a-3p	8mer_site	212	CDS
hsa-miR-27a-3p	8mer_site_SUPPL	14	CDS
hsa-miR-27b-3p	6mer_site	2276	CDS
hsa-miR-27b-3p	6mer_site_SUPPL	118	CDS
hsa-miR-27b-3p	7merA1_site	839	CDS
hsa-miR-27b-3p	7merA1_site_SUPPL	50	CDS
hsa-miR-27b-3p	7merm8_site	528	CDS
hsa-miR-27b-3p	7merm8_site_SUPPL	27	CDS
hsa-miR-27b-3p	8mer_site	212	CDS
hsa-miR-27b-3p	8mer_site_SUPPL	14	CDS
hsa-miR-29a-3p	6mer_site	2250	CDS
hsa-miR-29a-3p	6mer_site_SUPPL	82	CDS
hsa-miR-29a-3p	7merA1_site	252	CDS
hsa-miR-29a-3p	7merA1_site_SUPPL	20	CDS
hsa-miR-29a-3p	7merm8_site	1117	CDS
hsa-miR-29a-3p	7merm8_site_SUPPL	41	CDS
hsa-miR-29a-3p	8mer_site	145	CDS
hsa-miR-29a-3p	8mer_site_SUPPL	5	CDS
hsa-miR-29b-3p	6mer_site	2250	CDS
hsa-miR-29b-3p	6mer_site_SUPPL	82	CDS
hsa-miR-29b-3p	7merA1_site	252	CDS
hsa-miR-29b-3p	7merA1_site_SUPPL	20	CDS
hsa-miR-29b-3p	7merm8_site	1117	CDS
hsa-miR-29b-3p	7merm8_site_SUPPL	41	CDS
hsa-miR-29b-3p	8mer_site	145	CDS
hsa-miR-29b-3p	8mer_site_SUPPL	5	CDS
hsa-miR-29c-3p	6mer_site	2250	CDS
hsa-miR-29c-3p	6mer_site_SUPPL	82	CDS
hsa-miR-29c-3p	7merA1_site	252	CDS
hsa-miR-29c-3p	7merA1_site_SUPPL	20	CDS
hsa-miR-29c-3p	7merm8_site	1117	CDS
hsa-miR-29c-3p	7merm8_site_SUPPL	41	CDS
hsa-miR-29c-3p	8mer_site	145	CDS
hsa-miR-29c-3p	8mer_site_SUPPL	5	CDS
hsa-miR-301a-3p	6mer_site	2431	CDS
hsa-miR-301a-3p	6mer_site_SUPPL	93	CDS
hsa-miR-301a-3p	7merA1_site	369	CDS
hsa-miR-301a-3p	7merA1_site_SUPPL	11	CDS
hsa-miR-301a-3p	7merm8_site	398	CDS
hsa-miR-301a-3p	7merm8_site_SUPPL	12	CDS
hsa-miR-301a-3p	8mer_site	56	CDS
hsa-miR-301a-3p	8mer_site_SUPPL	4	CDS
hsa-miR-30a-5p	6mer_site	870	CDS
hsa-miR-30a-5p	6mer_site_SUPPL	6	CDS
hsa-miR-30a-5p	7merA1_site	518	CDS
hsa-miR-30a-5p	7merA1_site_SUPPL	11	CDS
hsa-miR-30a-5p	7merm8_site	307	CDS
hsa-miR-30a-5p	7merm8_site_SUPPL	5	CDS
hsa-miR-30a-5p	8mer_site	215	CDS
hsa-miR-30a-5p	8mer_site_SUPPL	2	CDS
hsa-miR-30b-5p	6mer_site	835	CDS
hsa-miR-30b-5p	6mer_site_SUPPL	41	CDS
hsa-miR-30b-5p	7merA1_site	505	CDS
hsa-miR-30b-5p	7merA1_site_SUPPL	24	CDS
hsa-miR-30b-5p	7merm8_site	308	CDS
hsa-miR-30b-5p	7merm8_site_SUPPL	4	CDS
[truncated: 1,394 more rows]

## Sheet: ST2_zscore_each_microRNA_TarSit
microRNA	Target Site	mean z-score
hsa-let-7a-5p	6mer_site	-0.09424
hsa-let-7a-5p	6mer_site_SUPPL	-0.08222
hsa-let-7a-5p	7merA1_site	-0.06813
hsa-let-7a-5p	7merA1_site_SUPPL	-0.21692
hsa-let-7a-5p	7merm8_site	-0.05025
hsa-let-7a-5p	7merm8_site_SUPPL	-0.51659
hsa-let-7a-5p	8mer_site	-0.0742
hsa-let-7a-5p	8mer_site_SUPPL	0.284783
hsa-let-7b-5p	6mer_site	0.097355
hsa-let-7b-5p	6mer_site_SUPPL	0.189066
hsa-let-7b-5p	7merA1_site	0.142572
hsa-let-7b-5p	7merA1_site_SUPPL	-0.14961
hsa-let-7b-5p	7merm8_site	0.006324
hsa-let-7b-5p	7merm8_site_SUPPL	-0.24017
hsa-let-7b-5p	8mer_site	-0.01076
hsa-let-7b-5p	8mer_site_SUPPL	0.391255
hsa-let-7c-5p	6mer_site	0.042056
hsa-let-7c-5p	6mer_site_SUPPL	-0.02974
hsa-let-7c-5p	7merA1_site	-0.00943
hsa-let-7c-5p	7merA1_site_SUPPL	-0.04382
hsa-let-7c-5p	7merm8_site	0.019532
hsa-let-7c-5p	7merm8_site_SUPPL	-0.04462
hsa-let-7c-5p	8mer_site	-0.04401
hsa-let-7c-5p	8mer_site_SUPPL	-0.52944
hsa-let-7d-5p	6mer_site	-0.23399
hsa-let-7d-5p	6mer_site_SUPPL	-0.31985
hsa-let-7d-5p	7merA1_site	-0.25769
hsa-let-7d-5p	7merA1_site_SUPPL	-0.23772
hsa-let-7d-5p	7merm8_site	-0.05414
hsa-let-7d-5p	7merm8_site_SUPPL	-0.21515
hsa-let-7d-5p	8mer_site	-0.13298
hsa-let-7d-5p	8mer_site_SUPPL	-0.30428
hsa-let-7e-5p	6mer_site	-0.2269
hsa-let-7e-5p	6mer_site_SUPPL	-0.29127
hsa-let-7e-5p	7merA1_site	-0.30092
hsa-let-7e-5p	7merA1_site_SUPPL	-0.21319
hsa-let-7e-5p	7merm8_site	-0.11353
hsa-let-7e-5p	7merm8_site_SUPPL	-0.39633
hsa-let-7e-5p	8mer_site	-0.16753
hsa-let-7e-5p	8mer_site_SUPPL	-0.64702
hsa-let-7f-5p	6mer_site	-0.14149
hsa-let-7f-5p	6mer_site_SUPPL	-0.14248
hsa-let-7f-5p	7merA1_site	-0.12848
hsa-let-7f-5p	7merA1_site_SUPPL	-0.11941
hsa-let-7f-5p	7merm8_site	-0.0809
hsa-let-7f-5p	7merm8_site_SUPPL	-0.42235
hsa-let-7f-5p	8mer_site	-0.02524
hsa-let-7f-5p	8mer_site_SUPPL	0.405043
hsa-let-7g-5p	6mer_site	-0.24247
hsa-let-7g-5p	6mer_site_SUPPL	-0.28448
hsa-let-7g-5p	7merA1_site	-0.28711
hsa-let-7g-5p	7merA1_site_SUPPL	-0.3459
hsa-let-7g-5p	7merm8_site	-0.03445
hsa-let-7g-5p	7merm8_site_SUPPL	-0.56589
hsa-let-7g-5p	8mer_site	-0.12679
hsa-let-7g-5p	8mer_site_SUPPL	0.057289
hsa-let-7i-5p	6mer_site	-0.15561
hsa-let-7i-5p	6mer_site_SUPPL	-0.20919
hsa-let-7i-5p	7merA1_site	-0.20038
hsa-let-7i-5p	7merA1_site_SUPPL	0.068115
hsa-let-7i-5p	7merm8_site	-0.03885
hsa-let-7i-5p	7merm8_site_SUPPL	-0.06714
hsa-let-7i-5p	8mer_site	-0.04268
hsa-let-7i-5p	8mer_site_SUPPL	-0.16949
hsa-miR-1-3p	6mer_site	0.030108
hsa-miR-1-3p	6mer_site_SUPPL	-0.17646
hsa-miR-1-3p	7merA1_site	-0.01286
hsa-miR-1-3p	7merA1_site_SUPPL	0.128755
hsa-miR-1-3p	7merm8_site	0.062489
hsa-miR-1-3p	7merm8_site_SUPPL	0.038841
hsa-miR-1-3p	8mer_site	0.009589
hsa-miR-1-3p	8mer_site_SUPPL	-0.20465
hsa-miR-100-5p	6mer_site	0.090256
hsa-miR-100-5p	6mer_site_SUPPL	0.002247
hsa-miR-100-5p	7merA1_site	0.121512
hsa-miR-100-5p	7merA1_site_SUPPL	-0.42518
hsa-miR-100-5p	7merm8_site	0.138752
hsa-miR-100-5p	7merm8_site_SUPPL	0.590445
hsa-miR-100-5p	8mer_site	0.186061
hsa-miR-101-3p	6mer_site	0.070679
hsa-miR-101-3p	6mer_site_SUPPL	0.210613
hsa-miR-101-3p	7merA1_site	0.16325
hsa-miR-101-3p	7merA1_site_SUPPL	0.078486
hsa-miR-101-3p	7merm8_site	0.036671
hsa-miR-101-3p	7merm8_site_SUPPL	0.157168
hsa-miR-101-3p	8mer_site	0.052893
hsa-miR-101-3p	8mer_site_SUPPL	0.182597
hsa-miR-103a-3p	6mer_site	-0.03966
hsa-miR-103a-3p	6mer_site_SUPPL	0.00987
hsa-miR-103a-3p	7merA1_site	-0.13688
hsa-miR-103a-3p	7merA1_site_SUPPL	-0.04723
hsa-miR-103a-3p	7merm8_site	-0.17445
hsa-miR-103a-3p	7merm8_site_SUPPL	0.145259
hsa-miR-103a-3p	8mer_site	-0.13447
hsa-miR-103a-3p	8mer_site_SUPPL	-0.16935
hsa-miR-106a-5p	6mer_site	-0.12802
hsa-miR-106a-5p	6mer_site_SUPPL	-0.19684
hsa-miR-106a-5p	7merA1_site	-0.19582
hsa-miR-106a-5p	7merA1_site_SUPPL	-0.17461
hsa-miR-106a-5p	7merm8_site	-0.10996
hsa-miR-106a-5p	7merm8_site_SUPPL	-0.28273
hsa-miR-106a-5p	8mer_site	-0.16512
hsa-miR-106a-5p	8mer_site_SUPPL	-0.53607
hsa-miR-106b-5p	6mer_site	-0.08855
hsa-miR-106b-5p	6mer_site_SUPPL	-0.18901
hsa-miR-106b-5p	7merA1_site	-0.1775
hsa-miR-106b-5p	7merA1_site_SUPPL	-0.19591
hsa-miR-106b-5p	7merm8_site	-0.07368
hsa-miR-106b-5p	7merm8_site_SUPPL	-0.26068
hsa-miR-106b-5p	8mer_site	-0.08242
hsa-miR-106b-5p	8mer_site_SUPPL	-0.37422
hsa-miR-107	6mer_site	0.029715
hsa-miR-107	6mer_site_SUPPL	-0.09179
hsa-miR-107	7merA1_site	0.157309
hsa-miR-107	7merA1_site_SUPPL	-0.12266
hsa-miR-107	7merm8_site	0.11906
hsa-miR-107	7merm8_site_SUPPL	-0.47623
hsa-miR-107	8mer_site	0.14316
hsa-miR-107	8mer_site_SUPPL	0.011362
hsa-miR-10a-5p	6mer_site	-0.02171
hsa-miR-10a-5p	6mer_site_SUPPL	0.164831
hsa-miR-10a-5p	7merA1_site	-0.23286
hsa-miR-10a-5p	7merA1_site_SUPPL	0.363499
hsa-miR-10a-5p	7merm8_site	-0.14877
hsa-miR-10a-5p	7merm8_site_SUPPL	0.813896
hsa-miR-10a-5p	8mer_site	-0.1884
hsa-miR-10a-5p	8mer_site_SUPPL	-0.51832
hsa-miR-10b-5p	6mer_site	-0.05092
hsa-miR-10b-5p	6mer_site_SUPPL	0.053345
hsa-miR-10b-5p	7merA1_site	-0.14866
hsa-miR-10b-5p	7merA1_site_SUPPL	-0.27595
hsa-miR-10b-5p	7merm8_site	-0.16321
hsa-miR-10b-5p	7merm8_site_SUPPL	0.462431
hsa-miR-10b-5p	8mer_site	-0.25503
hsa-miR-10b-5p	8mer_site_SUPPL	0.126294
hsa-miR-125a-5p	6mer_site	-0.07202
hsa-miR-125a-5p	6mer_site_SUPPL	-0.32256
hsa-miR-125a-5p	7merA1_site	-0.10752
hsa-miR-125a-5p	7merA1_site_SUPPL	-0.2857
hsa-miR-125a-5p	7merm8_site	0.180034
hsa-miR-125a-5p	7merm8_site_SUPPL	-0.5621
hsa-miR-125a-5p	8mer_site	0.013921
hsa-miR-125a-5p	8mer_site_SUPPL	-0.63217
hsa-miR-125b-5p	6mer_site	0.004382
hsa-miR-125b-5p	6mer_site_SUPPL	-0.26655
hsa-miR-125b-5p	7merA1_site	-0.11999
hsa-miR-125b-5p	7merA1_site_SUPPL	-0.66951
hsa-miR-125b-5p	7merm8_site	0.116924
hsa-miR-125b-5p	7merm8_site_SUPPL	-0.23624
hsa-miR-125b-5p	8mer_site	-0.01032
hsa-miR-125b-5p	8mer_site_SUPPL	-0.41369
hsa-miR-126-3p	6mer_site	-0.10521
hsa-miR-126-3p	6mer_site_SUPPL	-0.2168
hsa-miR-126-3p	7merA1_site	-0.32509
hsa-miR-126-3p	7merA1_site_SUPPL	-0.85851
hsa-miR-126-3p	7merm8_site	0.25994
hsa-miR-126-3p	8mer_site	-0.07386
hsa-miR-1271-5p	6mer_site	0.045563
hsa-miR-1271-5p	6mer_site_SUPPL	-0.0335
hsa-miR-1271-5p	7merA1_site	-0.02758
hsa-miR-1271-5p	7merA1_site_SUPPL	0.041457
hsa-miR-1271-5p	7merm8_site	0.068237
hsa-miR-1271-5p	7merm8_site_SUPPL	-0.03396
hsa-miR-1271-5p	8mer_site	0.047267
hsa-miR-1271-5p	8mer_site_SUPPL	0.901018
hsa-miR-128-3p	6mer_site	-0.01017
hsa-miR-128-3p	6mer_site_SUPPL	0.048186
hsa-miR-128-3p	7merA1_site	0.047378
hsa-miR-128-3p	7merA1_site_SUPPL	-0.26176
hsa-miR-128-3p	7merm8_site	-0.01616
hsa-miR-128-3p	7merm8_site_SUPPL	-0.03669
hsa-miR-128-3p	8mer_site	-0.07945
hsa-miR-128-3p	8mer_site_SUPPL	0.258764
hsa-miR-129-5p	6mer_site	-0.02418
hsa-miR-129-5p	6mer_site_SUPPL	0.015562
hsa-miR-129-5p	7merA1_site	-0.07111
hsa-miR-129-5p	7merA1_site_SUPPL	-0.18832
hsa-miR-129-5p	7merm8_site	-0.08465
hsa-miR-129-5p	7merm8_site_SUPPL	-0.02241
hsa-miR-129-5p	8mer_site	0.168724
hsa-miR-129-5p	8mer_site_SUPPL	0.388557
hsa-miR-130a-3p	6mer_site	-0.04695
hsa-miR-130a-3p	6mer_site_SUPPL	-0.37582
hsa-miR-130a-3p	7merA1_site	-0.08142
hsa-miR-130a-3p	7merA1_site_SUPPL	-0.32441
hsa-miR-130a-3p	7merm8_site	-0.17509
hsa-miR-130a-3p	7merm8_site_SUPPL	-0.25182
hsa-miR-130a-3p	8mer_site	-0.41138
hsa-miR-130a-3p	8mer_site_SUPPL	-0.64334
hsa-miR-130b-3p	6mer_site	-0.03296
hsa-miR-130b-3p	6mer_site_SUPPL	-0.09927
hsa-miR-130b-3p	7merA1_site	-0.06039
hsa-miR-130b-3p	7merA1_site_SUPPL	-0.28436
hsa-miR-130b-3p	7merm8_site	-0.11264
hsa-miR-130b-3p	7merm8_site_SUPPL	-0.11466
hsa-miR-130b-3p	8mer_site	-0.13928
hsa-miR-130b-3p	8mer_site_SUPPL	0.084042
hsa-miR-132-3p	6mer_site	0.124607
hsa-miR-132-3p	6mer_site_SUPPL	-0.0593
hsa-miR-132-3p	7merA1_site	0.118239
hsa-miR-132-3p	7merA1_site_SUPPL	0.193912
hsa-miR-132-3p	7merm8_site	0.075344
hsa-miR-132-3p	7merm8_site_SUPPL	-0.28847
hsa-miR-132-3p	8mer_site	0.07513
hsa-miR-132-3p	8mer_site_SUPPL	-0.05447
hsa-miR-133a-3p	6mer_site	0.012027
hsa-miR-133a-3p	6mer_site_SUPPL	0.009498
hsa-miR-133a-3p	7merA1_site	-0.10657
hsa-miR-133a-3p	7merA1_site_SUPPL	-0.18229
hsa-miR-133a-3p	7merm8_site	0.01908
hsa-miR-133a-3p	7merm8_site_SUPPL	-0.24627
hsa-miR-133a-3p	8mer_site	-0.14988
hsa-miR-133a-3p	8mer_site_SUPPL	-0.34594
hsa-miR-133b	6mer_site	0.096984
hsa-miR-133b	6mer_site_SUPPL	0.165225
hsa-miR-133b	7merA1_site	0.171203
hsa-miR-133b	7merA1_site_SUPPL	0.200107
hsa-miR-133b	7merm8_site	0.124519
hsa-miR-133b	7merm8_site_SUPPL	0.038414
hsa-miR-133b	8mer_site	0.117275
hsa-miR-133b	8mer_site_SUPPL	0.214682
hsa-miR-135a-5p	6mer_site	-0.13727
hsa-miR-135a-5p	6mer_site_SUPPL	-0.00784
hsa-miR-135a-5p	7merA1_site	-0.33394
hsa-miR-135a-5p	7merA1_site_SUPPL	-0.12548
hsa-miR-135a-5p	7merm8_site	-0.24556
hsa-miR-135a-5p	7merm8_site_SUPPL	-0.20573
hsa-miR-135a-5p	8mer_site	-0.34821
hsa-miR-135a-5p	8mer_site_SUPPL	-0.01315
hsa-miR-135b-5p	6mer_site	-0.10358
hsa-miR-135b-5p	6mer_site_SUPPL	-0.07829
hsa-miR-135b-5p	7merA1_site	-0.29272
hsa-miR-135b-5p	7merA1_site_SUPPL	-0.0605
hsa-miR-135b-5p	7merm8_site	-0.09761
hsa-miR-135b-5p	7merm8_site_SUPPL	-0.01203
hsa-miR-135b-5p	8mer_site	-0.28245
hsa-miR-135b-5p	8mer_site_SUPPL	-0.17209
hsa-miR-139-5p	6mer_site	-0.07937
hsa-miR-139-5p	6mer_site_SUPPL	-0.11233
hsa-miR-139-5p	7merA1_site	-0.01757
hsa-miR-139-5p	7merA1_site_SUPPL	-0.14399
hsa-miR-139-5p	7merm8_site	-0.06362
hsa-miR-139-5p	7merm8_site_SUPPL	0.245688
hsa-miR-139-5p	8mer_site	-0.06088
hsa-miR-139-5p	8mer_site_SUPPL	-0.00692
hsa-miR-140-3p	6mer_site	-0.04459
hsa-miR-140-3p	6mer_site_SUPPL	-0.136
hsa-miR-140-3p	7merA1_site	-0.11335
hsa-miR-140-3p	7merA1_site_SUPPL	-0.01015
hsa-miR-140-3p	7merm8_site	0.057969
hsa-miR-140-3p	7merm8_site_SUPPL	-0.01231
hsa-miR-140-3p	8mer_site	-0.17473
hsa-miR-140-3p	8mer_site_SUPPL	-0.68533
hsa-miR-140-5p	6mer_site	-0.11486
hsa-miR-140-5p	6mer_site_SUPPL	-0.13724
hsa-miR-140-5p	7merA1_site	-0.16949
hsa-miR-140-5p	7merA1_site_SUPPL	0.085794
hsa-miR-140-5p	7merm8_site	-0.25404
hsa-miR-140-5p	7merm8_site_SUPPL	-0.41505
hsa-miR-140-5p	8mer_site	-0.21836
hsa-miR-140-5p	8mer_site_SUPPL	-0.20613
hsa-miR-141-3p	6mer_site	-0.18699
hsa-miR-141-3p	6mer_site_SUPPL	-0.20391
hsa-miR-141-3p	7merA1_site	-0.1929
hsa-miR-141-3p	7merA1_site_SUPPL	-0.20715
hsa-miR-141-3p	7merm8_site	-0.13283
hsa-miR-141-3p	7merm8_site_SUPPL	-0.16631
hsa-miR-141-3p	8mer_site	-0.08004
hsa-miR-141-3p	8mer_site_SUPPL	-0.64101
hsa-miR-142-3p	6mer_site	-0.02156
hsa-miR-142-3p	6mer_site_SUPPL	0.193327
hsa-miR-142-3p	7merA1_site	0.044572
hsa-miR-142-3p	7merA1_site_SUPPL	0.077599
hsa-miR-142-3p	7merm8_site	-0.07769
hsa-miR-142-3p	7merm8_site_SUPPL	-0.20601
hsa-miR-142-3p	8mer_site	-0.08365
hsa-miR-142-3p	8mer_site_SUPPL	-0.08168
hsa-miR-142-5p	6mer_site	0.063608
hsa-miR-142-5p	6mer_site_SUPPL	-0.10141
hsa-miR-142-5p	7merA1_site	0.055218
hsa-miR-142-5p	7merA1_site_SUPPL	-0.00183
hsa-miR-142-5p	7merm8_site	0.103353
hsa-miR-142-5p	7merm8_site_SUPPL	-0.06892
hsa-miR-142-5p	8mer_site	0.094345
hsa-miR-142-5p	8mer_site_SUPPL	0.092927
hsa-miR-143-3p	6mer_site	0.111252
hsa-miR-143-3p	6mer_site_SUPPL	-0.12723
hsa-miR-143-3p	7merA1_site	0.135354
hsa-miR-143-3p	7merA1_site_SUPPL	-0.06143
hsa-miR-143-3p	7merm8_site	0.10894
hsa-miR-143-3p	7merm8_site_SUPPL	-0.27416
hsa-miR-143-3p	8mer_site	0.01494
hsa-miR-143-3p	8mer_site_SUPPL	-0.19727
hsa-miR-144-3p	6mer_site	0.019108
hsa-miR-144-3p	6mer_site_SUPPL	0.067503
hsa-miR-144-3p	7merA1_site	0.015633
hsa-miR-144-3p	7merA1_site_SUPPL	0.027832
hsa-miR-144-3p	7merm8_site	-0.11857
hsa-miR-144-3p	7merm8_site_SUPPL	0.315829
hsa-miR-144-3p	8mer_site	0.031164
hsa-miR-144-3p	8mer_site_SUPPL	0.461576
hsa-miR-145-5p	6mer_site	-0.04402
hsa-miR-145-5p	6mer_site_SUPPL	0.153699
hsa-miR-145-5p	7merA1_site	-0.22756
hsa-miR-145-5p	7merA1_site_SUPPL	0.112249
hsa-miR-145-5p	7merm8_site	-0.0956
hsa-miR-145-5p	7merm8_site_SUPPL	0.230939
hsa-miR-145-5p	8mer_site	-0.24614
hsa-miR-145-5p	8mer_site_SUPPL	-0.08746
hsa-miR-146a-5p	6mer_site	-0.02697
hsa-miR-146a-5p	6mer_site_SUPPL	-0.10129
hsa-miR-146a-5p	7merA1_site	-0.07291
hsa-miR-146a-5p	7merA1_site_SUPPL	0.042522
hsa-miR-146a-5p	7merm8_site	-0.11603
hsa-miR-146a-5p	7merm8_site_SUPPL	0.245436
hsa-miR-146a-5p	8mer_site	-0.02466
hsa-miR-146a-5p	8mer_site_SUPPL	-0.11174
hsa-miR-146b-5p	6mer_site	-0.12546
hsa-miR-146b-5p	6mer_site_SUPPL	-0.11299
hsa-miR-146b-5p	7merA1_site	-0.18051
hsa-miR-146b-5p	7merA1_site_SUPPL	-0.15436
hsa-miR-146b-5p	7merm8_site	-0.27088
hsa-miR-146b-5p	7merm8_site_SUPPL	-0.00688
hsa-miR-146b-5p	8mer_site	-0.18025
hsa-miR-146b-5p	8mer_site_SUPPL	0.008386
hsa-miR-148a-3p	6mer_site	-0.05724
hsa-miR-148a-3p	6mer_site_SUPPL	-0.18104
hsa-miR-148a-3p	7merA1_site	-0.12806
hsa-miR-148a-3p	7merA1_site_SUPPL	-0.13315
hsa-miR-148a-3p	7merm8_site	-0.14202
hsa-miR-148a-3p	7merm8_site_SUPPL	-0.17265
hsa-miR-148a-3p	8mer_site	-0.12576
hsa-miR-148a-3p	8mer_site_SUPPL	-0.33796
hsa-miR-148b-3p	6mer_site	-0.03254
hsa-miR-148b-3p	6mer_site_SUPPL	-0.13193
hsa-miR-148b-3p	7merA1_site	-0.0922
hsa-miR-148b-3p	7merA1_site_SUPPL	-0.03124
hsa-miR-148b-3p	7merm8_site	-0.11013
hsa-miR-148b-3p	7merm8_site_SUPPL	-0.07234
hsa-miR-148b-3p	8mer_site	-0.04194
hsa-miR-148b-3p	8mer_site_SUPPL	-0.3778
hsa-miR-150-5p	6mer_site	0.075047
hsa-miR-150-5p	6mer_site_SUPPL	0.117407
hsa-miR-150-5p	7merA1_site	0.010581
hsa-miR-150-5p	7merA1_site_SUPPL	0.220246
hsa-miR-150-5p	7merm8_site	0.07865
hsa-miR-150-5p	7merm8_site_SUPPL	-0.08355
hsa-miR-150-5p	8mer_site	0.007008
hsa-miR-150-5p	8mer_site_SUPPL	-0.31796
hsa-miR-152-3p	6mer_site	0.058975
hsa-miR-152-3p	6mer_site_SUPPL	0.240445
hsa-miR-152-3p	7merA1_site	0.152428
hsa-miR-152-3p	7merA1_site_SUPPL	0.19203
hsa-miR-152-3p	7merm8_site	0.199471
hsa-miR-152-3p	7merm8_site_SUPPL	0.229801
hsa-miR-152-3p	8mer_site	0.155168
hsa-miR-152-3p	8mer_site_SUPPL	0.30523
hsa-miR-153-3p	6mer_site	-0.12864
hsa-miR-153-3p	6mer_site_SUPPL	-0.19564
hsa-miR-153-3p	7merA1_site	-0.17727
hsa-miR-153-3p	7merA1_site_SUPPL	-0.05671
hsa-miR-153-3p	7merm8_site	-0.09453
hsa-miR-153-3p	7merm8_site_SUPPL	-0.22432
hsa-miR-153-3p	8mer_site	-0.12576
hsa-miR-153-3p	8mer_site_SUPPL	0.096151
hsa-miR-155-5p	6mer_site	-0.05844
hsa-miR-155-5p	6mer_site_SUPPL	-0.17533
hsa-miR-155-5p	7merA1_site	-0.04856
hsa-miR-155-5p	7merA1_site_SUPPL	0.123503
hsa-miR-155-5p	7merm8_site	-0.08268
hsa-miR-155-5p	7merm8_site_SUPPL	-0.06559
hsa-miR-155-5p	8mer_site	-0.22585
hsa-miR-155-5p	8mer_site_SUPPL	-0.18752
hsa-miR-15a-5p	6mer_site	-0.01098
hsa-miR-15a-5p	6mer_site_SUPPL	0.141249
hsa-miR-15a-5p	7merA1_site	-0.28368
hsa-miR-15a-5p	7merA1_site_SUPPL	-0.21201
hsa-miR-15a-5p	7merm8_site	-0.14719
hsa-miR-15a-5p	7merm8_site_SUPPL	-0.25463
hsa-miR-15a-5p	8mer_site	-0.40882
hsa-miR-15a-5p	8mer_site_SUPPL	-0.4128
hsa-miR-15b-5p	6mer_site	-0.05181
hsa-miR-15b-5p	6mer_site_SUPPL	0.159672
hsa-miR-15b-5p	7merA1_site	-0.1741
hsa-miR-15b-5p	7merA1_site_SUPPL	-0.30331
hsa-miR-15b-5p	7merm8_site	-0.07104
hsa-miR-15b-5p	7merm8_site_SUPPL	-0.04035
hsa-miR-15b-5p	8mer_site	-0.20909
hsa-miR-15b-5p	8mer_site_SUPPL	0.136042
hsa-miR-16-5p	6mer_site	0.017647
hsa-miR-16-5p	6mer_site_SUPPL	-0.27903
hsa-miR-16-5p	7merA1_site	-0.18058
hsa-miR-16-5p	7merA1_site_SUPPL	-0.62634
hsa-miR-16-5p	7merm8_site	-0.08656
hsa-miR-16-5p	7merm8_site_SUPPL	-0.42341
hsa-miR-16-5p	8mer_site	-0.31865
hsa-miR-16-5p	8mer_site_SUPPL	-0.32773
hsa-miR-17-5p	6mer_site	-0.10496
hsa-miR-17-5p	6mer_site_SUPPL	-0.19432
hsa-miR-17-5p	7merA1_site	-0.19087
hsa-miR-17-5p	7merA1_site_SUPPL	-0.19546
hsa-miR-17-5p	7merm8_site	-0.10433
hsa-miR-17-5p	7merm8_site_SUPPL	-0.26997
hsa-miR-17-5p	8mer_site	-0.1316
hsa-miR-17-5p	8mer_site_SUPPL	-0.43199
hsa-miR-181a-5p	6mer_site	-0.06858
hsa-miR-181a-5p	6mer_site_SUPPL	0.046807
hsa-miR-181a-5p	7merA1_site	-0.13083
hsa-miR-181a-5p	7merA1_site_SUPPL	-0.11808
hsa-miR-181a-5p	7merm8_site	-0.04985
hsa-miR-181a-5p	7merm8_site_SUPPL	0.036832
hsa-miR-181a-5p	8mer_site	-0.13813
hsa-miR-181a-5p	8mer_site_SUPPL	0.093301
hsa-miR-181b-5p	6mer_site	0.031111
hsa-miR-181b-5p	6mer_site_SUPPL	0.111467
hsa-miR-181b-5p	7merA1_site	-0.00297
hsa-miR-181b-5p	7merA1_site_SUPPL	-0.01728
hsa-miR-181b-5p	7merm8_site	0.021913
hsa-miR-181b-5p	7merm8_site_SUPPL	0.110441
hsa-miR-181b-5p	8mer_site	0.004402
hsa-miR-181b-5p	8mer_site_SUPPL	0.323183
hsa-miR-181c-5p	6mer_site	0.016718
hsa-miR-181c-5p	6mer_site_SUPPL	0.302138
hsa-miR-181c-5p	7merA1_site	-0.06259
hsa-miR-181c-5p	7merA1_site_SUPPL	1.1985
hsa-miR-181c-5p	7merm8_site	-0.00642
hsa-miR-181c-5p	7merm8_site_SUPPL	0.283366
hsa-miR-181c-5p	8mer_site	-0.07482
hsa-miR-181c-5p	8mer_site_SUPPL	0.563889
hsa-miR-181d-5p	6mer_site	0.043906
hsa-miR-181d-5p	6mer_site_SUPPL	0.124148
hsa-miR-181d-5p	7merA1_site	-0.02331
hsa-miR-181d-5p	7merA1_site_SUPPL	-0.0095
hsa-miR-181d-5p	7merm8_site	0.006272
hsa-miR-181d-5p	7merm8_site_SUPPL	0.183238
hsa-miR-181d-5p	8mer_site	-0.00663
hsa-miR-181d-5p	8mer_site_SUPPL	0.165297
hsa-miR-182-5p	6mer_site	-0.09891
hsa-miR-182-5p	6mer_site_SUPPL	-0.09881
hsa-miR-182-5p	7merA1_site	-0.12625
hsa-miR-182-5p	7merA1_site_SUPPL	-0.27197
hsa-miR-182-5p	7merm8_site	-0.09824
hsa-miR-182-5p	7merm8_site_SUPPL	0.001283
hsa-miR-182-5p	8mer_site	-0.12664
hsa-miR-182-5p	8mer_site_SUPPL	-0.20623
hsa-miR-183-5p	6mer_site	-0.05196
hsa-miR-183-5p	6mer_site_SUPPL	-0.06403
hsa-miR-183-5p	7merA1_site	-0.10417
hsa-miR-183-5p	7merA1_site_SUPPL	-0.19309
hsa-miR-183-5p	7merm8_site	0.126248
hsa-miR-183-5p	7merm8_site_SUPPL	-0.16647
hsa-miR-183-5p	8mer_site	-0.21171
hsa-miR-183-5p	8mer_site_SUPPL	-0.34006
hsa-miR-184	6mer_site	-0.0336
hsa-miR-184	6mer_site_SUPPL	-0.0988
hsa-miR-184	7merA1_site	0.128274
hsa-miR-184	7merA1_site_SUPPL	0.363559
hsa-miR-184	7merm8_site	0.083286
hsa-miR-184	7merm8_site_SUPPL	0.071889
hsa-miR-184	8mer_site	-0.07914
hsa-miR-184	8mer_site_SUPPL	0.342111
hsa-miR-187-3p	6mer_site	0.00212
hsa-miR-187-3p	6mer_site_SUPPL	-0.10319
hsa-miR-187-3p	7merA1_site	0.060916
hsa-miR-187-3p	7merA1_site_SUPPL	0.304906
hsa-miR-187-3p	7merm8_site	0.026966
hsa-miR-187-3p	7merm8_site_SUPPL	-0.01135
hsa-miR-187-3p	8mer_site	-0.08114
hsa-miR-187-3p	8mer_site_SUPPL	-0.06058
hsa-miR-18a-5p	6mer_site	-0.12707
hsa-miR-18a-5p	6mer_site_SUPPL	-0.12532
hsa-miR-18a-5p	7merA1_site	-0.33838
hsa-miR-18a-5p	7merA1_site_SUPPL	-0.66014
hsa-miR-18a-5p	7merm8_site	-0.04796
hsa-miR-18a-5p	7merm8_site_SUPPL	-0.01443
hsa-miR-18a-5p	8mer_site	-0.14955
hsa-miR-18a-5p	8mer_site_SUPPL	-0.24462
hsa-miR-18b-5p	6mer_site	-0.1162
hsa-miR-18b-5p	6mer_site_SUPPL	-0.11872
hsa-miR-18b-5p	7merA1_site	-0.31207
hsa-miR-18b-5p	7merA1_site_SUPPL	-0.51847
hsa-miR-18b-5p	7merm8_site	-0.0505
hsa-miR-18b-5p	7merm8_site_SUPPL	-0.02131
hsa-miR-18b-5p	8mer_site	-0.11649
hsa-miR-18b-5p	8mer_site_SUPPL	-0.5396
hsa-miR-190a-5p	6mer_site	-0.08838
hsa-miR-190a-5p	6mer_site_SUPPL	-0.09004
hsa-miR-190a-5p	7merA1_site	-0.10108
hsa-miR-190a-5p	7merA1_site_SUPPL	-0.37698
hsa-miR-190a-5p	7merm8_site	-0.11494
hsa-miR-190a-5p	7merm8_site_SUPPL	0.094803
hsa-miR-190a-5p	8mer_site	-0.09332
hsa-miR-190a-5p	8mer_site_SUPPL	-0.23362
hsa-miR-191-5p	6mer_site	-0.16309
hsa-miR-191-5p	6mer_site_SUPPL	-0.4317
hsa-miR-191-5p	7merA1_site	-0.23828
hsa-miR-191-5p	7merA1_site_SUPPL	-0.32326
hsa-miR-191-5p	7merm8_site	-0.29434
hsa-miR-191-5p	7merm8_site_SUPPL	-0.32688
hsa-miR-191-5p	8mer_site	-0.22789
hsa-miR-191-5p	8mer_site_SUPPL	-0.4929
hsa-miR-192-5p	6mer_site	0.015312
hsa-miR-192-5p	6mer_site_SUPPL	-0.04066
hsa-miR-192-5p	7merA1_site	-0.06602
hsa-miR-192-5p	7merA1_site_SUPPL	0.065437
hsa-miR-192-5p	7merm8_site	0.058891
hsa-miR-192-5p	7merm8_site_SUPPL	0.165331
hsa-miR-192-5p	8mer_site	-0.04687
hsa-miR-192-5p	8mer_site_SUPPL	-0.79731
hsa-miR-193a-3p	6mer_site	-0.08463
hsa-miR-193a-3p	6mer_site_SUPPL	-0.14429
hsa-miR-193a-3p	7merA1_site	-0.276
hsa-miR-193a-3p	7merA1_site_SUPPL	-0.4135
hsa-miR-193a-3p	7merm8_site	0.0651
hsa-miR-193a-3p	7merm8_site_SUPPL	-0.43273
hsa-miR-193a-3p	8mer_site	-0.25465
hsa-miR-193a-3p	8mer_site_SUPPL	0.280078
hsa-miR-193a-5p	6mer_site	0.033328
hsa-miR-193a-5p	6mer_site_SUPPL	-0.20265
hsa-miR-193a-5p	7merA1_site	0.094402
hsa-miR-193a-5p	7merA1_site_SUPPL	-0.21663
hsa-miR-193a-5p	7merm8_site	0.151766
hsa-miR-193a-5p	7merm8_site_SUPPL	0.156765
hsa-miR-193a-5p	8mer_site	0.136598
hsa-miR-193a-5p	8mer_site_SUPPL	-0.16325
hsa-miR-193b-3p	6mer_site	-0.12709
hsa-miR-193b-3p	6mer_site_SUPPL	-0.18383
hsa-miR-193b-3p	7merA1_site	-0.37644
hsa-miR-193b-3p	7merA1_site_SUPPL	-0.4529
hsa-miR-193b-3p	7merm8_site	0.01263
hsa-miR-193b-3p	7merm8_site_SUPPL	-0.24042
hsa-miR-193b-3p	8mer_site	-0.31505
hsa-miR-193b-3p	8mer_site_SUPPL	-0.0852
hsa-miR-194-5p	6mer_site	-0.1251
hsa-miR-194-5p	6mer_site_SUPPL	-0.08077
hsa-miR-194-5p	7merA1_site	-0.09915
hsa-miR-194-5p	7merA1_site_SUPPL	-0.00041
hsa-miR-194-5p	7merm8_site	-0.0209
hsa-miR-194-5p	7merm8_site_SUPPL	-0.08848
hsa-miR-194-5p	8mer_site	-0.08613
hsa-miR-194-5p	8mer_site_SUPPL	-0.111
hsa-miR-195-5p	6mer_site	0.022839
hsa-miR-195-5p	6mer_site_SUPPL	0.258915
hsa-miR-195-5p	7merA1_site	0.134413
hsa-miR-195-5p	7merA1_site_SUPPL	0.210002
hsa-miR-195-5p	7merm8_site	0.006134
hsa-miR-195-5p	7merm8_site_SUPPL	0.153606
hsa-miR-195-5p	8mer_site	-0.01518
hsa-miR-195-5p	8mer_site_SUPPL	0.08644
hsa-miR-196a-5p	6mer_site	-0.00641
hsa-miR-196a-5p	6mer_site_SUPPL	-0.0991
hsa-miR-196a-5p	7merA1_site	-0.07042
hsa-miR-196a-5p	7merA1_site_SUPPL	0.172139
hsa-miR-196a-5p	7merm8_site	-0.0455
hsa-miR-196a-5p	7merm8_site_SUPPL	0.102671
hsa-miR-196a-5p	8mer_site	-0.03094
hsa-miR-196a-5p	8mer_site_SUPPL	-0.4675
hsa-miR-196b-5p	6mer_site	-0.03589
hsa-miR-196b-5p	6mer_site_SUPPL	-0.02345
hsa-miR-196b-5p	7merA1_site	-0.11044
hsa-miR-196b-5p	7merA1_site_SUPPL	-0.11347
hsa-miR-196b-5p	7merm8_site	0.03855
hsa-miR-196b-5p	7merm8_site_SUPPL	-0.37975
hsa-miR-196b-5p	8mer_site	-0.24832
hsa-miR-196b-5p	8mer_site_SUPPL	0.103086
hsa-miR-199a-3p	6mer_site	0.02614
hsa-miR-199a-3p	6mer_site_SUPPL	-0.16531
hsa-miR-199a-3p	7merA1_site	-0.05878
hsa-miR-199a-3p	7merA1_site_SUPPL	0.023824
hsa-miR-199a-3p	7merm8_site	-0.0276
hsa-miR-199a-3p	7merm8_site_SUPPL	0.176058
hsa-miR-199a-3p	8mer_site	-0.15756
hsa-miR-199a-3p	8mer_site_SUPPL	-0.12131
hsa-miR-199a-5p	6mer_site	-0.01938
hsa-miR-199a-5p	6mer_site_SUPPL	-0.23249
hsa-miR-199a-5p	7merA1_site	-0.20396
hsa-miR-199a-5p	7merA1_site_SUPPL	-0.64197
hsa-miR-199a-5p	7merm8_site	-0.08795
hsa-miR-199a-5p	7merm8_site_SUPPL	-0.66814
hsa-miR-199a-5p	8mer_site	-0.47795
hsa-miR-199a-5p	8mer_site_SUPPL	-0.86572
hsa-miR-199b-3p	6mer_site	0.028023
hsa-miR-199b-3p	6mer_site_SUPPL	-0.16318
hsa-miR-199b-3p	7merA1_site	-0.05706
hsa-miR-199b-3p	7merA1_site_SUPPL	0.025577
hsa-miR-199b-3p	7merm8_site	-0.02473
hsa-miR-199b-3p	7merm8_site_SUPPL	0.17721
hsa-miR-199b-3p	8mer_site	-0.15437
hsa-miR-199b-3p	8mer_site_SUPPL	-0.1189
hsa-miR-199b-5p	6mer_site	-0.02818
hsa-miR-199b-5p	6mer_site_SUPPL	-0.26843
hsa-miR-199b-5p	7merA1_site	-0.19411
hsa-miR-199b-5p	7merA1_site_SUPPL	-0.59952
hsa-miR-199b-5p	7merm8_site	-0.07945
hsa-miR-199b-5p	7merm8_site_SUPPL	-0.70551
hsa-miR-199b-5p	8mer_site	-0.45614
hsa-miR-199b-5p	8mer_site_SUPPL	-0.86855
hsa-miR-19a-3p	6mer_site	-0.1561
hsa-miR-19a-3p	6mer_site_SUPPL	-0.16817
hsa-miR-19a-3p	7merA1_site	-0.26544
hsa-miR-19a-3p	7merA1_site_SUPPL	-0.494
hsa-miR-19a-3p	7merm8_site	-0.23132
hsa-miR-19a-3p	7merm8_site_SUPPL	-0.26211
hsa-miR-19a-3p	8mer_site	-0.39515
hsa-miR-19a-3p	8mer_site_SUPPL	-0.18491
hsa-miR-19b-3p	6mer_site	-0.15387
hsa-miR-19b-3p	6mer_site_SUPPL	-0.16944
hsa-miR-19b-3p	7merA1_site	-0.26288
hsa-miR-19b-3p	7merA1_site_SUPPL	-0.46922
hsa-miR-19b-3p	7merm8_site	-0.23363
hsa-miR-19b-3p	7merm8_site_SUPPL	-0.26577
hsa-miR-19b-3p	8mer_site	-0.39826
hsa-miR-19b-3p	8mer_site_SUPPL	-0.18859
hsa-miR-200a-3p	6mer_site	-0.14677
hsa-miR-200a-3p	6mer_site_SUPPL	-0.21893
hsa-miR-200a-3p	7merA1_site	-0.17489
hsa-miR-200a-3p	7merA1_site_SUPPL	-0.34037
hsa-miR-200a-3p	7merm8_site	-0.11606
hsa-miR-200a-3p	7merm8_site_SUPPL	-0.22118
hsa-miR-200a-3p	8mer_site	-0.11009
hsa-miR-200a-3p	8mer_site_SUPPL	-0.5227
hsa-miR-200b-3p	6mer_site	-0.01242
hsa-miR-200b-3p	6mer_site_SUPPL	0.05399
hsa-miR-200b-3p	7merA1_site	-0.05576
hsa-miR-200b-3p	7merA1_site_SUPPL	0.117298
hsa-miR-200b-3p	7merm8_site	-0.08548
hsa-miR-200b-3p	7merm8_site_SUPPL	-0.37754
hsa-miR-200b-3p	8mer_site	-0.24986
hsa-miR-200b-3p	8mer_site_SUPPL	-0.19198
hsa-miR-200c-3p	6mer_site	-0.08872
hsa-miR-200c-3p	6mer_site_SUPPL	0.035035
hsa-miR-200c-3p	7merA1_site	-0.10691
hsa-miR-200c-3p	7merA1_site_SUPPL	0.173861
hsa-miR-200c-3p	7merm8_site	-0.13473
hsa-miR-200c-3p	7merm8_site_SUPPL	-0.09069
hsa-miR-200c-3p	8mer_site	-0.2591
hsa-miR-200c-3p	8mer_site_SUPPL	-0.10267
hsa-miR-204-5p	6mer_site	0.020941
hsa-miR-204-5p	6mer_site_SUPPL	0.030921
hsa-miR-204-5p	7merA1_site	-0.05672
hsa-miR-204-5p	7merA1_site_SUPPL	-0.06913
hsa-miR-204-5p	7merm8_site	-0.06077
hsa-miR-204-5p	7merm8_site_SUPPL	-0.18353
hsa-miR-204-5p	8mer_site	-0.14675
hsa-miR-204-5p	8mer_site_SUPPL	-0.32618
hsa-miR-205-5p	6mer_site	0.014919
hsa-miR-205-5p	6mer_site_SUPPL	-0.02724
hsa-miR-205-5p	7merA1_site	-0.07582
hsa-miR-205-5p	7merA1_site_SUPPL	0.228418
hsa-miR-205-5p	7merm8_site	-0.00874
hsa-miR-205-5p	7merm8_site_SUPPL	0.283742
hsa-miR-205-5p	8mer_site	-0.0902
hsa-miR-205-5p	8mer_site_SUPPL	0.353
hsa-miR-20a-5p	6mer_site	-0.10781
hsa-miR-20a-5p	6mer_site_SUPPL	-0.20371
hsa-miR-20a-5p	7merA1_site	-0.19114
hsa-miR-20a-5p	7merA1_site_SUPPL	-0.18692
hsa-miR-20a-5p	7merm8_site	-0.1055
hsa-miR-20a-5p	7merm8_site_SUPPL	-0.2651
hsa-miR-20a-5p	8mer_site	-0.13031
hsa-miR-20a-5p	8mer_site_SUPPL	-0.44591
hsa-miR-20b-5p	6mer_site	-0.11972
hsa-miR-20b-5p	6mer_site_SUPPL	-0.18931
hsa-miR-20b-5p	7merA1_site	-0.19827
hsa-miR-20b-5p	7merA1_site_SUPPL	-0.19647
hsa-miR-20b-5p	7merm8_site	-0.11049
hsa-miR-20b-5p	7merm8_site_SUPPL	-0.31891
hsa-miR-20b-5p	8mer_site	-0.16252
hsa-miR-20b-5p	8mer_site_SUPPL	-0.54786
hsa-miR-21-5p	6mer_site	-0.14762
hsa-miR-21-5p	6mer_site_SUPPL	-0.26093
hsa-miR-21-5p	7merA1_site	-0.16068
hsa-miR-21-5p	7merA1_site_SUPPL	-0.32642
hsa-miR-21-5p	7merm8_site	-0.28989
hsa-miR-21-5p	7merm8_site_SUPPL	-0.31238
hsa-miR-21-5p	8mer_site	-0.19683
hsa-miR-21-5p	8mer_site_SUPPL	-0.14321
hsa-miR-210-3p	6mer_site	-0.00211
hsa-miR-210-3p	6mer_site_SUPPL	0.020855
hsa-miR-210-3p	7merA1_site	-0.13109
hsa-miR-210-3p	7merA1_site_SUPPL	0.063018
hsa-miR-210-3p	7merm8_site	-0.1948
hsa-miR-210-3p	7merm8_site_SUPPL	-0.2162
hsa-miR-210-3p	8mer_site	-0.10844
hsa-miR-210-3p	8mer_site_SUPPL	0.449804
hsa-miR-212-3p	6mer_site	0.172097
hsa-miR-212-3p	6mer_site_SUPPL	0.159495
hsa-miR-212-3p	7merA1_site	0.201192
hsa-miR-212-3p	7merA1_site_SUPPL	-0.0615
hsa-miR-212-3p	7merm8_site	0.168305
hsa-miR-212-3p	7merm8_site_SUPPL	0.109085
hsa-miR-212-3p	8mer_site	0.061205
hsa-miR-212-3p	8mer_site_SUPPL	0.450026
hsa-miR-214-5p	6mer_site	-0.05375
hsa-miR-214-5p	6mer_site_SUPPL	0.140534
hsa-miR-214-5p	7merA1_site	-0.14209
hsa-miR-214-5p	7merA1_site_SUPPL	-0.13219
hsa-miR-214-5p	7merm8_site	0.117531
hsa-miR-214-5p	7merm8_site_SUPPL	-0.11883
hsa-miR-214-5p	8mer_site	0.116907
hsa-miR-214-5p	8mer_site_SUPPL	0.247328
hsa-miR-215-5p	6mer_site	0.131402
hsa-miR-215-5p	6mer_site_SUPPL	0.135502
hsa-miR-215-5p	7merA1_site	0.087994
hsa-miR-215-5p	7merA1_site_SUPPL	0.140204
hsa-miR-215-5p	7merm8_site	0.251851
hsa-miR-215-5p	7merm8_site_SUPPL	0.434523
hsa-miR-215-5p	8mer_site	0.482542
hsa-miR-215-5p	8mer_site_SUPPL	0.057488
hsa-miR-217	6mer_site	-0.0105
hsa-miR-217	6mer_site_SUPPL	-0.13052
hsa-miR-217	7merA1_site	-0.08872
hsa-miR-217	7merA1_site_SUPPL	-0.14661
hsa-miR-217	7merm8_site	-0.09362
hsa-miR-217	7merm8_site_SUPPL	0.223472
hsa-miR-217	8mer_site	-0.33093
hsa-miR-217	8mer_site_SUPPL	-0.69029
hsa-miR-218-5p	6mer_site	-0.04166
hsa-miR-218-5p	6mer_site_SUPPL	-0.41964
hsa-miR-218-5p	7merA1_site	-0.11332
hsa-miR-218-5p	7merA1_site_SUPPL	-0.40937
hsa-miR-218-5p	7merm8_site	-0.13784
hsa-miR-218-5p	7merm8_site_SUPPL	-0.21344
hsa-miR-218-5p	8mer_site	-0.17734
hsa-miR-218-5p	8mer_site_SUPPL	-0.39823
hsa-miR-219a-5p	6mer_site	-0.33851
hsa-miR-219a-5p	6mer_site_SUPPL	-0.36598
hsa-miR-219a-5p	7merA1_site	-0.4288
hsa-miR-219a-5p	7merA1_site_SUPPL	-0.70139
hsa-miR-219a-5p	7merm8_site	-0.29762
hsa-miR-219a-5p	7merm8_site_SUPPL	-0.02613
hsa-miR-219a-5p	8mer_site	-0.37632
hsa-miR-219a-5p	8mer_site_SUPPL	0.309434
hsa-miR-22-3p	6mer_site	0.034123
hsa-miR-22-3p	6mer_site_SUPPL	0.058146
hsa-miR-22-3p	7merA1_site	-0.09559
hsa-miR-22-3p	7merA1_site_SUPPL	-0.04248
hsa-miR-22-3p	7merm8_site	0.152409
hsa-miR-22-3p	7merm8_site_SUPPL	-0.0208
hsa-miR-22-3p	8mer_site	-0.25513
hsa-miR-22-3p	8mer_site_SUPPL	0.327629
hsa-miR-221-3p	6mer_site	-0.01357
hsa-miR-221-3p	6mer_site_SUPPL	-0.08914
hsa-miR-221-3p	7merA1_site	0.022065
hsa-miR-221-3p	7merA1_site_SUPPL	-0.1436
hsa-miR-221-3p	7merm8_site	0.125096
hsa-miR-221-3p	7merm8_site_SUPPL	-0.07737
hsa-miR-221-3p	8mer_site	0.017056
hsa-miR-221-3p	8mer_site_SUPPL	0.035063
hsa-miR-222-3p	6mer_site	-0.0556
hsa-miR-222-3p	6mer_site_SUPPL	-0.01213
hsa-miR-222-3p	7merA1_site	-0.03283
hsa-miR-222-3p	7merA1_site_SUPPL	-0.23239
hsa-miR-222-3p	7merm8_site	0.092199
hsa-miR-222-3p	7merm8_site_SUPPL	0.195897
hsa-miR-222-3p	8mer_site	-0.12273
hsa-miR-222-3p	8mer_site_SUPPL	-0.65254
hsa-miR-223-3p	6mer_site	0.010309
hsa-miR-223-3p	6mer_site_SUPPL	-0.18775
hsa-miR-223-3p	7merA1_site	-0.10095
hsa-miR-223-3p	7merA1_site_SUPPL	-0.15006
hsa-miR-223-3p	7merm8_site	-0.00707
hsa-miR-223-3p	7merm8_site_SUPPL	-0.28802
hsa-miR-223-3p	8mer_site	-0.1188
hsa-miR-223-3p	8mer_site_SUPPL	0.025767
hsa-miR-23a-3p	6mer_site	0.112257
hsa-miR-23a-3p	6mer_site_SUPPL	0.155286
hsa-miR-23a-3p	7merA1_site	0.057185
hsa-miR-23a-3p	7merA1_site_SUPPL	0.17684
hsa-miR-23a-3p	7merm8_site	0.083687
hsa-miR-23a-3p	7merm8_site_SUPPL	0.187687
hsa-miR-23a-3p	8mer_site	0.017745
hsa-miR-23a-3p	8mer_site_SUPPL	0.061829
hsa-miR-23b-3p	6mer_site	0.088199
hsa-miR-23b-3p	6mer_site_SUPPL	0.17006
hsa-miR-23b-3p	7merA1_site	0.035169
hsa-miR-23b-3p	7merA1_site_SUPPL	0.144617
hsa-miR-23b-3p	7merm8_site	0.037223
hsa-miR-23b-3p	7merm8_site_SUPPL	0.200186
hsa-miR-23b-3p	8mer_site	0.003745
hsa-miR-23b-3p	8mer_site_SUPPL	0.098219
hsa-miR-23c	6mer_site	0.122517
hsa-miR-23c	6mer_site_SUPPL	0.045367
hsa-miR-23c	7merA1_site	0.122347
hsa-miR-23c	7merA1_site_SUPPL	0.385144
hsa-miR-23c	7merm8_site	0.123868
hsa-miR-23c	7merm8_site_SUPPL	0.461161
hsa-miR-23c	8mer_site	0.165953
hsa-miR-23c	8mer_site_SUPPL	0.103779
hsa-miR-24-3p	6mer_site	0.095364
hsa-miR-24-3p	6mer_site_SUPPL	0.132212
hsa-miR-24-3p	7merA1_site	0.1176
hsa-miR-24-3p	7merA1_site_SUPPL	-0.0215
hsa-miR-24-3p	7merm8_site	-0.01561
hsa-miR-24-3p	7merm8_site_SUPPL	-0.22598
hsa-miR-24-3p	8mer_site	0.031538
hsa-miR-24-3p	8mer_site_SUPPL	-0.04328
hsa-miR-25-3p	6mer_site	-0.18208
hsa-miR-25-3p	6mer_site_SUPPL	-0.13708
hsa-miR-25-3p	7merA1_site	-0.21368
hsa-miR-25-3p	7merA1_site_SUPPL	0.180972
hsa-miR-25-3p	7merm8_site	-0.08724
hsa-miR-25-3p	7merm8_site_SUPPL	-0.09703
hsa-miR-25-3p	8mer_site	-0.32628
hsa-miR-25-3p	8mer_site_SUPPL	0.296661
hsa-miR-26a-5p	6mer_site	0.092437
hsa-miR-26a-5p	6mer_site_SUPPL	0.010451
hsa-miR-26a-5p	7merA1_site	0.089389
hsa-miR-26a-5p	7merA1_site_SUPPL	0.049977
hsa-miR-26a-5p	7merm8_site	0.070731
hsa-miR-26a-5p	7merm8_site_SUPPL	0.199467
hsa-miR-26a-5p	8mer_site	0.017377
hsa-miR-26a-5p	8mer_site_SUPPL	0.030047
hsa-miR-26b-5p	6mer_site	-0.17526
hsa-miR-26b-5p	6mer_site_SUPPL	-0.21066
hsa-miR-26b-5p	7merA1_site	-0.18926
hsa-miR-26b-5p	7merA1_site_SUPPL	-0.15264
hsa-miR-26b-5p	7merm8_site	-0.18249
hsa-miR-26b-5p	7merm8_site_SUPPL	-0.29634
hsa-miR-26b-5p	8mer_site	-0.25223
hsa-miR-26b-5p	8mer_site_SUPPL	-0.32411
hsa-miR-27a-3p	6mer_site	0.049114
hsa-miR-27a-3p	6mer_site_SUPPL	-0.00603
hsa-miR-27a-3p	7merA1_site	-0.01032
hsa-miR-27a-3p	7merA1_site_SUPPL	-0.22892
hsa-miR-27a-3p	7merm8_site	-0.03292
hsa-miR-27a-3p	7merm8_site_SUPPL	-0.16525
hsa-miR-27a-3p	8mer_site	0.055463
hsa-miR-27a-3p	8mer_site_SUPPL	0.070047
hsa-miR-27b-3p	6mer_site	0.05108
hsa-miR-27b-3p	6mer_site_SUPPL	0.024667
hsa-miR-27b-3p	7merA1_site	0.000352
hsa-miR-27b-3p	7merA1_site_SUPPL	-0.0832
hsa-miR-27b-3p	7merm8_site	-0.02822
hsa-miR-27b-3p	7merm8_site_SUPPL	-0.11144
hsa-miR-27b-3p	8mer_site	0.049186
hsa-miR-27b-3p	8mer_site_SUPPL	0.078739
hsa-miR-29a-3p	6mer_site	0.056317
hsa-miR-29a-3p	6mer_site_SUPPL	-0.12553
hsa-miR-29a-3p	7merA1_site	-0.00013
hsa-miR-29a-3p	7merA1_site_SUPPL	0.040798
hsa-miR-29a-3p	7merm8_site	-0.00434
hsa-miR-29a-3p	7merm8_site_SUPPL	-0.12235
hsa-miR-29a-3p	8mer_site	-0.02409
hsa-miR-29a-3p	8mer_site_SUPPL	-0.05585
hsa-miR-29b-3p	6mer_site	-0.00484
hsa-miR-29b-3p	6mer_site_SUPPL	-0.4997
hsa-miR-29b-3p	7merA1_site	-0.35878
hsa-miR-29b-3p	7merA1_site_SUPPL	-0.49938
hsa-miR-29b-3p	7merm8_site	-0.07136
hsa-miR-29b-3p	7merm8_site_SUPPL	-0.67259
hsa-miR-29b-3p	8mer_site	-0.30216
hsa-miR-29b-3p	8mer_site_SUPPL	-0.23018
hsa-miR-29c-3p	6mer_site	0.050787
hsa-miR-29c-3p	6mer_site_SUPPL	-0.23884
hsa-miR-29c-3p	7merA1_site	-0.18521
hsa-miR-29c-3p	7merA1_site_SUPPL	-0.16117
hsa-miR-29c-3p	7merm8_site	-0.03716
hsa-miR-29c-3p	7merm8_site_SUPPL	-0.35175
hsa-miR-29c-3p	8mer_site	-0.21655
hsa-miR-29c-3p	8mer_site_SUPPL	-0.16294
hsa-miR-301a-3p	6mer_site	-0.09063
hsa-miR-301a-3p	6mer_site_SUPPL	-0.27366
hsa-miR-301a-3p	7merA1_site	-0.15512
hsa-miR-301a-3p	7merA1_site_SUPPL	-0.16578
hsa-miR-301a-3p	7merm8_site	-0.24038
hsa-miR-301a-3p	7merm8_site_SUPPL	-0.47073
hsa-miR-301a-3p	8mer_site	-0.47941
hsa-miR-301a-3p	8mer_site_SUPPL	0.197785
hsa-miR-30a-5p	6mer_site	-0.24031
hsa-miR-30a-5p	6mer_site_SUPPL	0.482443
hsa-miR-30a-5p	7merA1_site	-0.28236
hsa-miR-30a-5p	7merA1_site_SUPPL	0.342885
hsa-miR-30a-5p	7merm8_site	-0.3275
hsa-miR-30a-5p	7merm8_site_SUPPL	0.498763
hsa-miR-30a-5p	8mer_site	-0.27471
hsa-miR-30a-5p	8mer_site_SUPPL	0.216735
hsa-miR-30b-5p	6mer_site	-0.31902
hsa-miR-30b-5p	6mer_site_SUPPL	-0.11308
hsa-miR-30b-5p	7merA1_site	-0.37356
hsa-miR-30b-5p	7merA1_site_SUPPL	-0.39738
hsa-miR-30b-5p	7merm8_site	-0.30246
hsa-miR-30b-5p	7merm8_site_SUPPL	-0.56177
hsa-miR-30b-5p	8mer_site	-0.29489
hsa-miR-30b-5p	8mer_site_SUPPL	-0.35703
hsa-miR-30c-5p	6mer_site	-0.35411
hsa-miR-30c-5p	6mer_site_SUPPL	-0.08135
hsa-miR-30c-5p	7merA1_site	-0.39729
hsa-miR-30c-5p	7merA1_site_SUPPL	-0.43897
hsa-miR-30c-5p	7merm8_site	-0.37364
hsa-miR-30c-5p	7merm8_site_SUPPL	-0.61689
hsa-miR-30c-5p	8mer_site	-0.32085
hsa-miR-30c-5p	8mer_site_SUPPL	-0.36801
hsa-miR-30d-5p	6mer_site	-0.06247
hsa-miR-30d-5p	6mer_site_SUPPL	0.060317
hsa-miR-30d-5p	7merA1_site	-0.11826
hsa-miR-30d-5p	7merA1_site_SUPPL	1.11287
hsa-miR-30d-5p	7merm8_site	-0.06163
hsa-miR-30d-5p	7merm8_site_SUPPL	0.360137
hsa-miR-30d-5p	8mer_site	-0.10822
hsa-miR-30d-5p	8mer_site_SUPPL	-0.46571
hsa-miR-30e-5p	6mer_site	-0.15703
hsa-miR-30e-5p	6mer_site_SUPPL	-0.05521
hsa-miR-30e-5p	7merA1_site	-0.19522
hsa-miR-30e-5p	7merA1_site_SUPPL	-0.15445
hsa-miR-30e-5p	7merm8_site	-0.23291
hsa-miR-30e-5p	7merm8_site_SUPPL	-0.37268
hsa-miR-30e-5p	8mer_site	-0.18727
hsa-miR-30e-5p	8mer_site_SUPPL	-0.42116
hsa-miR-31-5p	6mer_site	-0.04869
hsa-miR-31-5p	6mer_site_SUPPL	0.100217
hsa-miR-31-5p	7merA1_site	-0.13393
hsa-miR-31-5p	7merA1_site_SUPPL	0.35861
hsa-miR-31-5p	7merm8_site	-0.11118
hsa-miR-31-5p	7merm8_site_SUPPL	0.069759
hsa-miR-31-5p	8mer_site	-0.23168
hsa-miR-31-5p	8mer_site_SUPPL	0.231684
hsa-miR-32-5p	6mer_site	-0.18371
hsa-miR-32-5p	6mer_site_SUPPL	-0.22459
hsa-miR-32-5p	7merA1_site	-0.1864
hsa-miR-32-5p	7merA1_site_SUPPL	-0.14403
hsa-miR-32-5p	7merm8_site	-0.1038
hsa-miR-32-5p	7merm8_site_SUPPL	-0.33536
hsa-miR-32-5p	8mer_site	-0.04691
hsa-miR-32-5p	8mer_site_SUPPL	-0.69973
hsa-miR-338-3p	6mer_site	-0.04083
hsa-miR-338-3p	6mer_site_SUPPL	-0.01502
hsa-miR-338-3p	7merA1_site	-0.05821
hsa-miR-338-3p	7merA1_site_SUPPL	-0.57588
hsa-miR-338-3p	7merm8_site	-0.21097
hsa-miR-338-3p	7merm8_site_SUPPL	-0.27383
hsa-miR-338-3p	8mer_site	-0.16756
hsa-miR-338-3p	8mer_site_SUPPL	-0.43207
hsa-miR-33a-5p	6mer_site	-0.16763
hsa-miR-33a-5p	6mer_site_SUPPL	-0.287
hsa-miR-33a-5p	7merA1_site	-0.22217
hsa-miR-33a-5p	7merA1_site_SUPPL	-0.42812
hsa-miR-33a-5p	7merm8_site	-0.13196
hsa-miR-33a-5p	7merm8_site_SUPPL	0.214838
hsa-miR-33a-5p	8mer_site	-0.38651
hsa-miR-33a-5p	8mer_site_SUPPL	-0.02002
hsa-miR-33b-5p	6mer_site	-0.05953
hsa-miR-33b-5p	6mer_site_SUPPL	-0.16011
hsa-miR-33b-5p	7merA1_site	-0.07693
hsa-miR-33b-5p	7merA1_site_SUPPL	-0.27844
hsa-miR-33b-5p	7merm8_site	-0.09455
hsa-miR-33b-5p	7merm8_site_SUPPL	-0.1167
hsa-miR-33b-5p	8mer_site	-0.16548
hsa-miR-33b-5p	8mer_site_SUPPL	0.020371
hsa-miR-34a-5p	6mer_site	-0.21804
hsa-miR-34a-5p	6mer_site_SUPPL	-0.06886
hsa-miR-34a-5p	7merA1_site	-0.41483
hsa-miR-34a-5p	7merA1_site_SUPPL	-0.33555
hsa-miR-34a-5p	7merm8_site	0.147478
hsa-miR-34a-5p	7merm8_site_SUPPL	0.348089
hsa-miR-34a-5p	8mer_site	-0.12846
hsa-miR-34a-5p	8mer_site_SUPPL	-0.22603
hsa-miR-34c-5p	6mer_site	-0.10948
hsa-miR-34c-5p	6mer_site_SUPPL	-0.27205
hsa-miR-34c-5p	7merA1_site	-0.25225
hsa-miR-34c-5p	7merA1_site_SUPPL	-0.44688
hsa-miR-34c-5p	7merm8_site	0.072797
hsa-miR-34c-5p	7merm8_site_SUPPL	-0.27432
hsa-miR-34c-5p	8mer_site	-0.12351
hsa-miR-34c-5p	8mer_site_SUPPL	-0.09822
hsa-miR-363-3p	6mer_site	-0.22206
hsa-miR-363-3p	6mer_site_SUPPL	-0.1705
hsa-miR-363-3p	7merA1_site	-0.25754
hsa-miR-363-3p	7merA1_site_SUPPL	-0.26702
hsa-miR-363-3p	7merm8_site	-0.16547
hsa-miR-363-3p	7merm8_site_SUPPL	0.030905
hsa-miR-363-3p	8mer_site	-0.43703
hsa-miR-363-3p	8mer_site_SUPPL	-0.52729
hsa-miR-365a-3p	6mer_site	-0.23419
hsa-miR-365a-3p	6mer_site_SUPPL	-0.34837
hsa-miR-365a-3p	7merA1_site	-0.33955
hsa-miR-365a-3p	7merA1_site_SUPPL	-0.28128
hsa-miR-365a-3p	7merm8_site	-0.06176
hsa-miR-365a-3p	7merm8_site_SUPPL	-0.40252
hsa-miR-365a-3p	8mer_site	-0.24773
hsa-miR-365a-3p	8mer_site_SUPPL	-0.69989
hsa-miR-375	6mer_site	-0.08419
hsa-miR-375	6mer_site_SUPPL	-0.04394
hsa-miR-375	7merA1_site	-0.13417
hsa-miR-375	7merA1_site_SUPPL	-0.36222
hsa-miR-375	7merm8_site	0.068381
hsa-miR-375	7merm8_site_SUPPL	-1.49654
hsa-miR-375	8mer_site	-0.20273
hsa-miR-375	8mer_site_SUPPL	-1.77628
hsa-miR-383-5p	6mer_site	0.013906
hsa-miR-383-5p	6mer_site_SUPPL	-0.12595
hsa-miR-383-5p	7merA1_site	0.033084
hsa-miR-383-5p	7merA1_site_SUPPL	-0.01747
hsa-miR-383-5p	7merm8_site	-0.00524
hsa-miR-383-5p	7merm8_site_SUPPL	0.377562
hsa-miR-383-5p	8mer_site	-0.09106
hsa-miR-383-5p	8mer_site_SUPPL	-0.24304
hsa-miR-424-5p	6mer_site	0.026374
hsa-miR-424-5p	6mer_site_SUPPL	-0.25828
hsa-miR-424-5p	7merA1_site	-0.1584
hsa-miR-424-5p	7merA1_site_SUPPL	-0.38622
hsa-miR-424-5p	7merm8_site	0.000576
hsa-miR-424-5p	7merm8_site_SUPPL	-0.19527
hsa-miR-424-5p	8mer_site	-0.16805
hsa-miR-424-5p	8mer_site_SUPPL	-0.40983
hsa-miR-425-5p	6mer_site	-0.12493
hsa-miR-425-5p	6mer_site_SUPPL	-0.13535
hsa-miR-425-5p	7merA1_site	-0.23897
hsa-miR-425-5p	7merA1_site_SUPPL	-0.16141
hsa-miR-425-5p	7merm8_site	-0.04608
hsa-miR-425-5p	7merm8_site_SUPPL	-0.40395
hsa-miR-425-5p	8mer_site	-0.3506
hsa-miR-425-5p	8mer_site_SUPPL	0.052337
hsa-miR-429	6mer_site	-0.12179
hsa-miR-429	6mer_site_SUPPL	-0.06621
hsa-miR-429	7merA1_site	-0.19071
hsa-miR-429	7merA1_site_SUPPL	-0.24597
hsa-miR-429	7merm8_site	-0.11457
hsa-miR-429	7merm8_site_SUPPL	-0.53781
hsa-miR-429	8mer_site	-0.21589
hsa-miR-429	8mer_site_SUPPL	-0.32942
hsa-miR-451a	6mer_site	-0.18922
hsa-miR-451a	6mer_site_SUPPL	-0.52991
hsa-miR-451a	7merA1_site	-0.42821
hsa-miR-451a	7merA1_site_SUPPL	-0.05129
hsa-miR-451a	7merm8_site	-0.27341
hsa-miR-451a	7merm8_site_SUPPL	-0.94399
hsa-miR-451a	8mer_site	-0.40611
hsa-miR-451a	8mer_site_SUPPL	-0.82286
hsa-miR-454-3p	6mer_site	-0.11008
hsa-miR-454-3p	6mer_site_SUPPL	-0.21293
hsa-miR-454-3p	7merA1_site	-0.17793
hsa-miR-454-3p	7merA1_site_SUPPL	-0.0127
hsa-miR-454-3p	7merm8_site	-0.22479
hsa-miR-454-3p	7merm8_site_SUPPL	-0.47991
hsa-miR-454-3p	8mer_site	-0.39038
hsa-miR-454-3p	8mer_site_SUPPL	-0.35361
hsa-miR-455-3p	6mer_site	0.062983
hsa-miR-455-3p	6mer_site_SUPPL	-0.03853
hsa-miR-455-3p	7merA1_site	0.072854
hsa-miR-455-3p	7merA1_site_SUPPL	0.321153
hsa-miR-455-3p	7merm8_site	0.07165
hsa-miR-455-3p	7merm8_site_SUPPL	0.160156
hsa-miR-455-3p	8mer_site	0.092382
hsa-miR-455-3p	8mer_site_SUPPL	0.297535
hsa-miR-455-5p	6mer_site	-0.05166
hsa-miR-455-5p	6mer_site_SUPPL	0.061555
hsa-miR-455-5p	7merA1_site	-0.04477
hsa-miR-455-5p	7merA1_site_SUPPL	-0.1431
hsa-miR-455-5p	7merm8_site	-0.03517
hsa-miR-455-5p	7merm8_site_SUPPL	-0.39261
hsa-miR-455-5p	8mer_site	0.081367
hsa-miR-455-5p	8mer_site_SUPPL	0.228464
hsa-miR-497-5p	6mer_site	0.020984
hsa-miR-497-5p	6mer_site_SUPPL	0.282139
hsa-miR-497-5p	7merA1_site	-0.25725
hsa-miR-497-5p	7merA1_site_SUPPL	-0.281
hsa-miR-497-5p	7merm8_site	-0.17216
hsa-miR-497-5p	7merm8_site_SUPPL	-0.10324
hsa-miR-497-5p	8mer_site	-0.44784
hsa-miR-497-5p	8mer_site_SUPPL	-0.53619
hsa-miR-590-5p	6mer_site	-0.23504
hsa-miR-590-5p	6mer_site_SUPPL	-0.40152
hsa-miR-590-5p	7merA1_site	-0.35476
hsa-miR-590-5p	7merA1_site_SUPPL	-0.49361
hsa-miR-590-5p	7merm8_site	-0.27642
hsa-miR-590-5p	7merm8_site_SUPPL	-0.53597
hsa-miR-590-5p	8mer_site	-0.3079
hsa-miR-590-5p	8mer_site_SUPPL	-0.48437
hsa-miR-7-5p	6mer_site	-0.05427
hsa-miR-7-5p	6mer_site_SUPPL	-0.26671
hsa-miR-7-5p	7merA1_site	-0.04708
hsa-miR-7-5p	7merA1_site_SUPPL	0.034561
hsa-miR-7-5p	7merm8_site	0.028691
hsa-miR-7-5p	7merm8_site_SUPPL	0.163189
hsa-miR-7-5p	8mer_site	-0.13991
hsa-miR-7-5p	8mer_site_SUPPL	0.127949
hsa-miR-9-5p	6mer_site	-0.10859
hsa-miR-9-5p	6mer_site_SUPPL	-0.0901
hsa-miR-9-5p	7merA1_site	-0.12431
hsa-miR-9-5p	7merA1_site_SUPPL	-0.39914
hsa-miR-9-5p	7merm8_site	-0.06078
hsa-miR-9-5p	7merm8_site_SUPPL	0.016806
hsa-miR-9-5p	8mer_site	-0.22202
hsa-miR-9-5p	8mer_site_SUPPL	0.063557
hsa-miR-92a-3p	6mer_site	-0.19229
hsa-miR-92a-3p	6mer_site_SUPPL	-0.31182
hsa-miR-92a-3p	7merA1_site	-0.22067
hsa-miR-92a-3p	7merA1_site_SUPPL	-0.02261
hsa-miR-92a-3p	7merm8_site	-0.09417
hsa-miR-92a-3p	7merm8_site_SUPPL	-0.23246
hsa-miR-92a-3p	8mer_site	-0.33453
hsa-miR-92a-3p	8mer_site_SUPPL	-1.074
hsa-miR-92b-3p	6mer_site	0.156493
hsa-miR-92b-3p	6mer_site_SUPPL	0.287181
hsa-miR-92b-3p	7merA1_site	0.137619
hsa-miR-92b-3p	7merA1_site_SUPPL	0.336144
hsa-miR-92b-3p	7merm8_site	0.126459
hsa-miR-92b-3p	7merm8_site_SUPPL	0.00134
hsa-miR-92b-3p	8mer_site	0.204218
hsa-miR-92b-3p	8mer_site_SUPPL	1.42391
hsa-miR-93-5p	6mer_site	-0.11266
hsa-miR-93-5p	6mer_site_SUPPL	0.146
hsa-miR-93-5p	7merA1_site	-0.17814
hsa-miR-93-5p	7merA1_site_SUPPL	-0.3531
hsa-miR-93-5p	7merm8_site	-0.11669
hsa-miR-93-5p	7merm8_site_SUPPL	0.370063
hsa-miR-93-5p	8mer_site	-0.18958
hsa-miR-93-5p	8mer_site_SUPPL	0.880969
hsa-miR-96-5p	6mer_site	-0.1107
hsa-miR-96-5p	6mer_site_SUPPL	-0.22641
hsa-miR-96-5p	7merA1_site	-0.21526
hsa-miR-96-5p	7merA1_site_SUPPL	-0.11942
hsa-miR-96-5p	7merm8_site	-0.08522
hsa-miR-96-5p	7merm8_site_SUPPL	-0.17901
hsa-miR-96-5p	8mer_site	-0.16539
hsa-miR-96-5p	8mer_site_SUPPL	-0.35476
hsa-miR-98-5p	6mer_site	-0.1613
hsa-miR-98-5p	6mer_site_SUPPL	-0.13797
hsa-miR-98-5p	7merA1_site	-0.18081
hsa-miR-98-5p	7merA1_site_SUPPL	-0.04001
hsa-miR-98-5p	7merm8_site	-0.08589
hsa-miR-98-5p	7merm8_site_SUPPL	-0.20355
hsa-miR-98-5p	8mer_site	-0.07247
hsa-miR-98-5p	8mer_site_SUPPL	0.127932
hsa-miR-99a-5p	6mer_site	0.001412
hsa-miR-99a-5p	6mer_site_SUPPL	-0.35578
hsa-miR-99a-5p	7merA1_site	-0.01215
hsa-miR-99a-5p	7merA1_site_SUPPL	1.24636
hsa-miR-99a-5p	7merm8_site	-0.17904
hsa-miR-99a-5p	8mer_site	-0.21683
hsa-miR-99b-5p	6mer_site	0.063574
hsa-miR-99b-5p	6mer_site_SUPPL	-0.1417
hsa-miR-99b-5p	7merA1_site	0.043869
hsa-miR-99b-5p	7merA1_site_SUPPL	1.58362
hsa-miR-99b-5p	7merm8_site	0.080932
hsa-miR-99b-5p	7merm8_site_SUPPL	-0.93431
hsa-miR-99b-5p	8mer_site	-0.06757
hsa-miR-99b-5p	8mer_site_SUPPL	0.717298
