# Supplementary material for: Transcriptome-Wide Analysis of microRNA–mRNA Correlations in Tissue Identifies microRNA Targeting Determinants
Source: Noncoding RNA. 2023 Feb 13;9(1):15. doi: 10.3390/ncrna9010015 (PMC9958706; doi:10.3390/ncrna9010015)
Supplement: Supplementary file 1 [file ncrna-09-00015-s001.zip › Table_S3_FDR_seed_suppl_comparisons.xlsx]

## Sheet: ST3_FDR native suppl
Group1	Group2	statistically significant	p-value_corr(Bonferroni)	region
6mer_site	6mer_site_SUPPL	TRUE	9.9e-07	3UTR
6mer_site	7merA1_site	TRUE	4.82e-45	3UTR
6mer_site	7merA1_site_SUPPL	TRUE	2.48e-09	3UTR
6mer_site	7merm8_site	FALSE	1	3UTR
6mer_site	7merm8_site_SUPPL	TRUE	3.66e-08	3UTR
6mer_site	8mer_site	TRUE	9.23e-35	3UTR
6mer_site	8mer_site_SUPPL	TRUE	0.00372085	3UTR
6mer_site_SUPPL	7merA1_site	FALSE	1	3UTR
6mer_site_SUPPL	7merA1_site_SUPPL	FALSE	0.0941794	3UTR
6mer_site_SUPPL	7merm8_site	TRUE	0.000692017	3UTR
6mer_site_SUPPL	7merm8_site_SUPPL	FALSE	0.120631	3UTR
6mer_site_SUPPL	8mer_site	TRUE	0.00174023	3UTR
6mer_site_SUPPL	8mer_site_SUPPL	FALSE	1	3UTR
7merA1_site	7merA1_site_SUPPL	FALSE	0.740595	3UTR
7merA1_site	7merm8_site	TRUE	9.48e-21	3UTR
7merA1_site	7merm8_site_SUPPL	FALSE	0.795945	3UTR
7merA1_site	8mer_site	TRUE	0.0124477	3UTR
7merA1_site	8mer_site_SUPPL	FALSE	1	3UTR
7merA1_site_SUPPL	7merm8_site	TRUE	2.43e-07	3UTR
6mer_site_SUPPL	7merA1_site_SUPPL	FALSE	1	CDS
7merA1_site_SUPPL	8mer_site	FALSE	1	3UTR
6mer_site_SUPPL	7merm8_site_SUPPL	FALSE	1	CDS
7merm8_site	7merm8_site_SUPPL	TRUE	1.74e-06	3UTR
7merm8_site	8mer_site	TRUE	4.41e-23	3UTR
7merm8_site	8mer_site_SUPPL	TRUE	0.0151896	3UTR
7merm8_site_SUPPL	8mer_site	FALSE	1	3UTR
6mer_site_SUPPL	8mer_site_SUPPL	FALSE	1	CDS
8mer_site	8mer_site_SUPPL	FALSE	1	3UTR
6mer_site	6mer_site_SUPPL	TRUE	2.84e-08	CDS
6mer_site	7merA1_site	TRUE	2.36e-42	CDS
6mer_site	7merA1_site_SUPPL	TRUE	0.000171223	CDS
6mer_site	7merm8_site	TRUE	0.00609262	CDS
6mer_site	7merm8_site_SUPPL	FALSE	0.403827	CDS
6mer_site	8mer_site	TRUE	1.74e-25	CDS
6mer_site	8mer_site_SUPPL	TRUE	0.0123024	CDS
6mer_site_SUPPL	7merA1_site	FALSE	1	CDS
6mer_site_SUPPL	7merA1_site_SUPPL	FALSE	1	5UTR
6mer_site_SUPPL	7merm8_site	TRUE	0.00284232	CDS
6mer_site_SUPPL	7merm8_site_SUPPL	FALSE	1	5UTR
6mer_site_SUPPL	8mer_site	FALSE	0.320692	CDS
6mer_site_SUPPL	8mer_site_SUPPL	FALSE	1	5UTR
7merA1_site	7merA1_site_SUPPL	FALSE	1	CDS
7merA1_site	7merm8_site	TRUE	3.94e-14	CDS
7merA1_site	7merm8_site_SUPPL	FALSE	1	CDS
7merA1_site	8mer_site	FALSE	0.434484	CDS
7merA1_site	8mer_site_SUPPL	FALSE	1	CDS
7merA1_site_SUPPL	7merm8_site	TRUE	0.0219734	CDS
7merA1_site_SUPPL	7merm8_site_SUPPL	FALSE	1	3UTR
7merA1_site_SUPPL	8mer_site	FALSE	1	CDS
7merA1_site_SUPPL	8mer_site_SUPPL	FALSE	1	3UTR
7merm8_site	7merm8_site_SUPPL	FALSE	1	CDS
7merm8_site	8mer_site	TRUE	2.24e-13	CDS
7merm8_site	8mer_site_SUPPL	FALSE	0.104768	CDS
7merm8_site_SUPPL	8mer_site	FALSE	0.587717	CDS
7merA1_site_SUPPL	7merm8_site_SUPPL	FALSE	1	CDS
8mer_site	8mer_site_SUPPL	FALSE	1	CDS
6mer_site	6mer_site_SUPPL	FALSE	1	5UTR
6mer_site	7merA1_site	TRUE	0.0114246	5UTR
6mer_site	7merA1_site_SUPPL	FALSE	1	5UTR
6mer_site	7merm8_site	FALSE	1	5UTR
6mer_site	7merm8_site_SUPPL	FALSE	1	5UTR
6mer_site	8mer_site	FALSE	1	5UTR
6mer_site	8mer_site_SUPPL	FALSE	1	5UTR
6mer_site_SUPPL	7merA1_site	FALSE	0.795385	5UTR
7merA1_site_SUPPL	8mer_site_SUPPL	FALSE	1	CDS
6mer_site_SUPPL	7merm8_site	FALSE	1	5UTR
7merA1_site_SUPPL	7merm8_site_SUPPL	FALSE	1	5UTR
6mer_site_SUPPL	8mer_site	FALSE	1	5UTR
7merA1_site_SUPPL	8mer_site_SUPPL	FALSE	1	5UTR
7merA1_site	7merA1_site_SUPPL	FALSE	1	5UTR
7merA1_site	7merm8_site	TRUE	0.0029293	5UTR
7merA1_site	7merm8_site_SUPPL	FALSE	1	5UTR
7merA1_site	8mer_site	FALSE	1	5UTR
7merA1_site	8mer_site_SUPPL	FALSE	1	5UTR
7merA1_site_SUPPL	7merm8_site	FALSE	1	5UTR
7merm8_site_SUPPL	8mer_site_SUPPL	FALSE	1	3UTR
7merA1_site_SUPPL	8mer_site	FALSE	1	5UTR
7merm8_site_SUPPL	8mer_site_SUPPL	FALSE	1	CDS
7merm8_site	7merm8_site_SUPPL	FALSE	1	5UTR
7merm8_site	8mer_site	FALSE	1	5UTR
7merm8_site	8mer_site_SUPPL	FALSE	1	5UTR
7merm8_site_SUPPL	8mer_site	FALSE	1	5UTR
7merm8_site_SUPPL	8mer_site_SUPPL	FALSE	1	5UTR
8mer_site	8mer_site_SUPPL	FALSE	1	5UTR

## Sheet: ST3_FDR randomGC suppl 
Group1	Group2	statistically significant	p-value_corr(Bonferroni)	region
6mer_site	6mer_site_SUPPL	TRUE	0.026658	3UTR
6mer_site	7merA1_site	TRUE	4.78e-61	3UTR
6mer_site	7merA1_site_SUPPL	TRUE	3.96e-10	3UTR
6mer_site	7merm8_site	TRUE	0.001763	3UTR
6mer_site	7merm8_site_SUPPL	FALSE	0.682859	3UTR
6mer_site	8mer_site	TRUE	3.42e-40	3UTR
6mer_site	8mer_site_SUPPL	FALSE	0.062565	3UTR
6mer_site_SUPPL	7merA1_site	TRUE	1.95e-05	3UTR
6mer_site_SUPPL	7merA1_site_SUPPL	TRUE	0.000462	3UTR
6mer_site_SUPPL	7merm8_site	FALSE	1	3UTR
6mer_site_SUPPL	7merm8_site_SUPPL	FALSE	1	3UTR
6mer_site_SUPPL	8mer_site	TRUE	3.58e-09	3UTR
6mer_site_SUPPL	8mer_site_SUPPL	FALSE	1	3UTR
7merA1_site	7merA1_site_SUPPL	FALSE	1	3UTR
7merA1_site	7merm8_site	TRUE	1.86e-20	3UTR
7merA1_site	7merm8_site_SUPPL	FALSE	0.875613	3UTR
7merA1_site	8mer_site	FALSE	0.065321	3UTR
7merA1_site	8mer_site_SUPPL	FALSE	1	3UTR
7merA1_site_SUPPL	7merm8_site	TRUE	2.71e-06	3UTR
7merA1_site_SUPPL	7merm8_site_SUPPL	FALSE	0.109231	3UTR
7merA1_site_SUPPL	8mer_site	FALSE	1	3UTR
7merA1_site_SUPPL	8mer_site_SUPPL	FALSE	1	3UTR
7merm8_site	7merm8_site_SUPPL	FALSE	1	3UTR
7merm8_site	8mer_site	TRUE	6.07e-21	3UTR
7merm8_site	8mer_site_SUPPL	FALSE	0.52951	3UTR
7merm8_site_SUPPL	8mer_site	TRUE	0.020294	3UTR
7merm8_site_SUPPL	8mer_site_SUPPL	FALSE	1	3UTR
8mer_site	8mer_site_SUPPL	FALSE	1	3UTR
6mer_site	6mer_site_SUPPL	TRUE	0.022654	CDS
6mer_site	7merA1_site	TRUE	3.32e-45	CDS
6mer_site	7merA1_site_SUPPL	TRUE	3.26e-07	CDS
6mer_site	7merm8_site	TRUE	0.010272	CDS
6mer_site	7merm8_site_SUPPL	TRUE	0.001495	CDS
6mer_site	8mer_site	TRUE	2.72e-28	CDS
6mer_site	8mer_site_SUPPL	TRUE	4.5e-09	CDS
6mer_site_SUPPL	7merA1_site	TRUE	0.006212	CDS
6mer_site_SUPPL	7merA1_site_SUPPL	TRUE	0.015415	CDS
6mer_site_SUPPL	7merm8_site	FALSE	1	CDS
6mer_site_SUPPL	7merm8_site_SUPPL	FALSE	1	CDS
6mer_site_SUPPL	8mer_site	TRUE	1.2e-05	CDS
6mer_site_SUPPL	8mer_site_SUPPL	TRUE	3.46e-06	CDS
7merA1_site	7merA1_site_SUPPL	FALSE	1	CDS
7merA1_site	7merm8_site	TRUE	7.21e-16	CDS
7merA1_site	7merm8_site_SUPPL	FALSE	1	CDS
7merA1_site	8mer_site	FALSE	0.216967	CDS
7merA1_site	8mer_site_SUPPL	TRUE	0.000427	CDS
7merA1_site_SUPPL	7merm8_site	TRUE	0.000126	CDS
7merA1_site_SUPPL	7merm8_site_SUPPL	FALSE	1	CDS
7merA1_site_SUPPL	8mer_site	FALSE	1	CDS
7merA1_site_SUPPL	8mer_site_SUPPL	FALSE	0.058269	CDS
7merm8_site	7merm8_site_SUPPL	FALSE	0.069632	CDS
7merm8_site	8mer_site	TRUE	1.72e-15	CDS
7merm8_site	8mer_site_SUPPL	TRUE	1.48e-07	CDS
7merm8_site_SUPPL	8mer_site	FALSE	1	CDS
7merm8_site_SUPPL	8mer_site_SUPPL	TRUE	0.007554	CDS
8mer_site	8mer_site_SUPPL	TRUE	0.01109	CDS
6mer_site	6mer_site_SUPPL	FALSE	1	5UTR
6mer_site	7merA1_site	TRUE	0.001033	5UTR
6mer_site	7merA1_site_SUPPL	FALSE	1	5UTR
6mer_site	7merm8_site	FALSE	1	5UTR
6mer_site	7merm8_site_SUPPL	FALSE	1	5UTR
6mer_site	8mer_site	FALSE	1	5UTR
6mer_site	8mer_site_SUPPL	FALSE	1	5UTR
6mer_site_SUPPL	7merA1_site	FALSE	1	5UTR
6mer_site_SUPPL	7merA1_site_SUPPL	FALSE	1	5UTR
6mer_site_SUPPL	7merm8_site	FALSE	1	5UTR
6mer_site_SUPPL	7merm8_site_SUPPL	FALSE	1	5UTR
6mer_site_SUPPL	8mer_site	FALSE	1	5UTR
6mer_site_SUPPL	8mer_site_SUPPL	FALSE	1	5UTR
7merA1_site	7merA1_site_SUPPL	FALSE	1	5UTR
7merA1_site	7merm8_site	TRUE	0.001703	5UTR
7merA1_site	7merm8_site_SUPPL	FALSE	1	5UTR
7merA1_site	8mer_site	FALSE	1	5UTR
7merA1_site	8mer_site_SUPPL	FALSE	1	5UTR
7merA1_site_SUPPL	7merm8_site	FALSE	0.898866	5UTR
7merA1_site_SUPPL	7merm8_site_SUPPL	FALSE	1	5UTR
7merA1_site_SUPPL	8mer_site	FALSE	1	5UTR
7merA1_site_SUPPL	8mer_site_SUPPL	FALSE	1	5UTR
7merm8_site	7merm8_site_SUPPL	FALSE	1	5UTR
7merm8_site	8mer_site	FALSE	1	5UTR
7merm8_site	8mer_site_SUPPL	FALSE	1	5UTR
7merm8_site_SUPPL	8mer_site	FALSE	1	5UTR
7merm8_site_SUPPL	8mer_site_SUPPL	FALSE	1	5UTR
8mer_site	8mer_site_SUPPL	FALSE	1	5UTR
